# Supplementary material for: Methods Used for Enhancing the Bioavailability of Oral Curcumin in Randomized Controlled Trials: A Meta-Research Study
Source: Pharmaceuticals (Basel). 2022 Jul 28;15(8):939. doi: 10.3390/ph15080939 (PMC9416704; doi:10.3390/ph15080939)
Supplement: Supplementary file 1 [file pharmaceuticals-15-00939-s001.zip]

Archive with 2 entries (2 files):
- pharmaceuticals-1823056-supplementary/Supplementary file 1 - List of excluded studies.xlsx
- pharmaceuticals-1823056-supplementary/Supplementary file 2 - Raw data from the study.xlsx
