# Supplementary material for: Methods Used for Enhancing the Bioavailability of Oral Curcumin in Randomized Controlled Trials: A Meta-Research Study
Source: Pharmaceuticals (Basel). 2022 Jul 28;15(8):939. doi: 10.3390/ph15080939 (PMC9416704; doi:10.3390/ph15080939)
Supplement: Supplementary file 1 [file pharmaceuticals-15-00939-s001.zip › pharmaceuticals-1823056-supplementary/Supplementary file 1 - List of excluded studies.xlsx]

## Sheet: Excluded studies
PMID	Title	Authors	Reason for exclusion
30758216	Effectiveness of an Alcohol-Free Chitosan-Curcuminoid Mouthwash Compared with Chlorhexidine Mouthwash in Denture Stomatitis Treatment: A Randomized Trial	Mustafa MW, Ungphaiboon S, Phadoongsombut N, Pangsomboon K, Chelae S, Mahattanadul S.	administration other than oral ingestion
18155609	Validation of instruments to measure the symptoms and signs of oral lichen planus	Chainani-Wu N, Silverman S Jr, Reingold A, Bostrom A, Lozada-Nur F, Weintraub J.	not a curcumin study
29923305	Efficacy of a novel herbal formulation for weight loss demonstrated in a 16-week randomized, double-blind, placebo-controlled clinical trial with healthy overweight adults	Dixit K, Kamath DV, Alluri KV, Davis BA.	complex intervention
30259284	Dietary intervention among breast cancer survivors increased adherence to a Mediterranean-style, anti-inflammatory dietary pattern: the Rx for Better Breast Health Randomized Controlled Trial	Zuniga KE, Parma DL, MuÃ±oz E, Spaniol M, Wargovich M, Ramirez AG.	complex intervention
31155769	Effect of Curcuma longa on vascular function in native Tamilians with type 2 diabetes mellitus: A randomized, double-blind, parallel arm, placebo-controlled trial	Srinivasan A, Selvarajan S, Kamalanathan S, Kadhiravan T, Prasanna L, Nakka C, Adithan S	not standardized for curcumin
31301434	Antimicrobial photodynamic therapy (aPDT) with curcumin and LED, as an enhancement to scaling and root planing in the treatment of residual pockets in diabetic patients: A randomized and controlled split-mouth clinical trial	Ivanaga CA, Janjacomo Miessi DM, Alberton Nuernberg MA, Claudio, MM; Garcia, VG, Theodoro, LH	administration other than oral ingestion
31337958	A Combination of Tamarindus indica seeds and Curcuma longa Rhizome Extracts Improves Knee Joint Function and Alleviates Pain in Non-Arthritic Adults Following Physical Activity	Rao, PS, Ramanjaneyulu, YS, Prisk, VR, Schurgers, LJ	complex intervention
31394768	Hot Water Extract of Curcuma longa L. Improves Serum Inflammatory Markers and General Health in Subjects with Overweight or Prehypertension/Mild Hypertension: A Randomized, Double-Blind, Placebo-Controlled Trial	Uchio R, Muroyama K, Okuda-Hanafusa C, Kawasaki K, Yamamoto Y, Murosaki S	complex intervention
31411373	Postprandial Responses of Serum Bile Acids in Healthy Humans after Ingestion of Turmeric before Medium/High-Fat Breakfasts	Ghaffarzadegan T, Zanzer YC, Östman E, Hållenius F, Essén S, Sandahl M, Nyman M	complex intervention
31554528	Randomised trial of chronic supplementation with a nutraceutical mixture in subjects with non-alcoholic fatty liver disease	Cerletti C, Colucci M, Storto M, Semeraro F, Ammollo CT, Incampo F, Costanzo S, De Bartolomeo G, Portincasa P, Barone M, Di Castelnuovo A, Semeraro N, Iacoviello L, de Gaetano G	complex intervention
31597806	Efficacy of Curcumin as an Adjunct to Scaling and Root Planing in Chronic Periodontitis Patients: A Randomized Controlled Clinical Trial	Raghava KV, Sistla KP, Narayan SJ, Yadalam U, Bose A, Mitra K	administration other than oral ingestion
31629372	Pharmacokinetic study of eight bioactive components following oral administration of Zhiqiao Gancao decoction and observation of its clinical efficacy	Shen X, Li L, Ma Q, Chen H, Wang J, Lv L, Li Y	complex intervention
31745043	Efficacy of a mouthwash containing essential oils and curcumin as an adjunct to nonsurgical periodontal therapy among rheumatoid arthritis patients with chronic periodontitis: A randomized controlled trial	Anusha D, Chaly PE, Junaid M, Nijesh JE, Shivashankar K, Sivasamy S	administration other than oral ingestion
31758326	Utility of topical agents for radiation dermatitis and pain: a randomized clinical trial	Ryan Wolf J, Gewandter JS, Bautista J, Heckler CE, Strasser J, Dyk P, Anderson T, Gross H, Speer T, Dolohanty L, Bylund K, Pentland AP, Morrow GR	administration other than oral ingestion
31819387	Recovery Of Bone And Muscle Mass In Patients With Chronic Kidney Disease And Iron Overload On Hemodialysis And Taking Combined Supplementation With Curcumin And Resveratrol	Murillo Ortiz BO, Fuentes Preciado AR, Ramírez Emiliano J, Martínez Garza S, Ramos Rodríguez E, de Alba Macías LA	complex intervention
32381807	Comparison of Efficacy of Topical Curcumin Gel with Triamcinolone-hyaluronidase Gel Individually and in Combination in the Treatment of Oral Submucous Fibrosis	Lanjekar AB, Bhowate RR, Bakhle S, Narayane A, Pawar V, Gandagule R	administration other than oral ingestion
32664057	Efficacy of high-dissolution turmeric-sesame formulation for pain relief in adult subjects with acute musculoskeletal pain compared to acetaminophen: A randomized controlled study	Rudrappa GR, Chakravarthi PT, Benny IR	complex intervention
32690830	A Comparative Evaluation of Subgingivally Delivered 2% Curcumin and 0.2% Chlorhexidine Gel Adjunctive to Scaling and Root Planing in Chronic Periodontitis	Siddharth M, Singh P, Gupta R, Sinha A, Shree S, Sharma K	administration other than oral ingestion
32690834	Chemopreventive Synergism between Green Tea Extract and Curcumin in Patients with Potentially Malignant Oral Disorders: A Double-blind, Randomized Preliminary Study	Neetha MC, Panchaksharappa MG, Pattabhiramasastry S, Shivaprasad NV, Venkatesh UG	administration other than oral ingestion
17205821	[Effects of resolving phlegm method on fibrinolytic status in non-alcoholic steatohepatitis patients of phlegm and blood-stasis syndrome]	Chen L, Jiang YK, Cai, YB	complex intervention
24237672	In vitro-in vivo study on the effects of plant compounds on rumen fermentation, microbial abundances and methane emissions in goats	Martínez-Fernández G, Abecia L, Martín-García AI, Ramos-Morales E, Hervás G, Molina-Alcaide E, Yáñez-Ruiz DR	animal study
27790785	Efficiency and safety of a Curcuma extract combined with visible blue light phototherapy on adults with plaque psoriasis: A phase IV, randomized, open pilot clinical trial	Ramírez-Boscá A, Navarro-López V, Carrión-Gutiérrez M, Martínez-Andrés A, Vilata-Corell JJ, Asín-Llorca M, Horga de la Calle JF, Bernd A	not standardized for curcumin
29852877	Evaluation of Curcumin Gel as Adjunct to Scaling & Root Planing in Management of Periodontitis- Randomized Clinical & Biochemical Investigation	Kaur H, Grover V, Malhotra R, Gupta M	administration other than oral ingestion
30033879	Amyotrophic Lateral Sclerosis and Oxidative Stress: A Double-Blind Therapeutic Trial After Curcumin Supplementation	Chico L, Caldarazzo Ienco E, Bisordi C, Lo Gerfo A, Petrozzi L, Petrucci A, Mancuso M, Siciliano G	complex intervention
30457892	Randomized Controlled Pilot Study of Dietary Supplementation with Turmeric or Herbal Combination Tablets on Skin Barrier Function in Healthy Subjects	Vaughn AR, Clark AK, Notay M, Sivamani RK	not standardized for curcumin
30527287	Dietary supplementation with turmeric polyherbal formulation decreases facial redness: a randomized double-blind controlled pilot study	Vaughn AR, Pourang A, Clark AK, Burney W, Sivamani RK	complex intervention
30809971	Effects of hot water extract of Curcuma longa on human epidermal keratinocytes in vitro and skin conditions in healthy participants: A randomized, double-blind, placebo-controlled trial	Asada K, Ohara T, Muroyama K, Yamamoto Y, Murosaki S	not standardized for curcumin
30859660	Effect of turmeric on glycemic status, lipid profile, hs-CRP, and total antioxidant capacity in hyperlipidemic type 2 diabetes mellitus patients	Adab Z, Eghtesadi S, Vafa MR, Heydari I, Shojaii A, Haqqani H, Arablou T, Eghtesadi M	not standardized for curcumin
30991137	Curcuma longa L. ameliorates asthma control in children and adolescents: A randomized, double-blind, controlled trial	Manarin G, Anderson D, Silva JME, Coppede JDS, Roxo-Junior P, Pereira AMS, Carmona F	not standardized for curcumin
31017556	Turmeric and chicory seed have beneficial effects on obesity markers and lipid profile in non-alcoholic fatty liver disease (NAFLD)	Ghaffari A, Rafraf M, Navekar R, Sepehri B, Asghari-Jafarabadi M, Ghavami SM	not standardized for curcumin
31351488	Bio-optimized Curcuma longa extract is efficient on knee osteoarthritis pain: a double-blind multicenter randomized placebo controlled three-arm study	Henrotin Y	not standardized for curcumin
30566760	Effects of oral curcumin ingested before or after eccentric exercise on markers of muscle damage and inflammation	Tanabe Y, Chino K, Ohnishi T, Ozawa H, Sagayama H, Maeda S, Takahashi H	not RCT
24694358	Topical application of a sandal wood oil and turmeric based cream prevents radiodermatitis in head and neck cancer patients undergoing external beam radiotherapy: a pilot study.,	Palatty PL, Azmidah A, Rao S, Jayachander D, Thilakchand KR, Rai MP, Haniadka R, Simon P, Ravi R, Jimmy R, D'souza PF, Fayad R, Baliga MS.	administration other than oral ingestion
21756154	Curcuma aeruginosa, a novel botanically derived 5Î±-reductase inhibitor in the treatment of male-pattern baldness: a multicenter, randomized, double-blind, placebo-controlled study.,	Pumthong G, Asawanonda P, Varothai S, Jariyasethavong V, Triwongwaranat D, Suthipinittharm P, Ingkaninan K, Leelapornpisit P, Waranuch N.	other types than C.longa used
21470245	Pharmacokinetic study of rhizoma Curcumae oil and rhizoma Curcumae oil-Î˛-cyclodextrin inclusion complex in pigs after oral administration.,	Yong-Xue S, Yongjin L, Dongping Z, Gang W, Zhichang L, Haiyan Z.	animal study
25150117	Effectiveness of a novel herbal agent MB-6 as a potential adjunct to 5-fluoracil-based chemotherapy in colorectal cancer.,	Chen WT, Yang TS, Chen HC, Chen HH, Chiang HC, Lin TC, Yeh CH, Ke TW, Chen JS, Hsiao KH, Kuo ML.	complex intervention
25129208	Curcumin improves the integrity of blood-spinal cord barrier after compressive spinal cord injury in rats.,	Yu DS, Cao Y, Mei XF, Wang YF, Fan ZK, Wang YS, Lv G.	animal study
24976431	Short-term effect of G-400, polyherbal formulation in the management of hyperglycemia and hyperlipidemia conditions in patients with type 2 diabetes mellitus.,	Kurian GA, Manjusha V, Nair SS, Varghese T, Padikkala J.	complex intervention
24972677	A single consumption of curry improved postprandial endothelial function in healthy male subjects: a randomized, controlled crossover trial.,	Nakayama H, Tsuge N, Sawada H, Masamura N, Yamada S, Satomi S, Higashi Y.	complex intervention
24931966	Gene expression of heat shock protein 70 and antioxidant enzymes, oxidative status, and meat oxidative stability of cyclically heat-challenged finishing broilers fed Origanum compactum and Curcuma xanthorrhiza essential oils.,	Akbarian A, Michiels J, Golian A, Buyse J, Wang Y, De Smet S.	animal study
24702542	Antioxidant enzyme activities, plasma hormone levels and serum metabolites of finishing broiler chickens reared under high ambient temperature and fed lemon and orange peel extracts and Curcuma xanthorrhiza essential oil.,	Akbarian A, Golian A, Kermanshahi H, De Smet S, Michiels J.	animal study
24659610	Multiple dietary supplements do not affect metabolic and cardio-vascular health.,	Soare A, Weiss EP, Holloszy JO, Fontana L.	complex intervention
24614693	A double-blind, placebo-controlled randomised trial evaluating the effect of a polyphenol-rich whole food supplement on PSA progression in men with prostate cancer--the U.K. NCRN Pomi-T study.,	Thomas R, Williams M, Sharma H, Chaudry A, Bellamy P.	complex intervention
24274358	A commercialized dietary supplement alleviates joint pain in community adults: a double-blind, placebo-controlled community trial.,	Nieman DC, Shanely RA, Luo B, Dew D, Meaney MP, Sha W.	complex intervention
24126276	Dietary plant extracts improve immune responses and growth efficiency of pigs experimentally infected with porcine reproductive and respiratory syndrome virus.,	Liu Y, Che TM, Song M, Lee JJ, Almeida JA, Bravo D, Van Alstine WG, Pettigrew JE.	animal study
24045466	Dietary plant extracts alleviate diarrhea and alter immune responses of weaned pigs experimentally infected with a pathogenic Escherichia coli.,	Liu Y, Song M, Che TM, Almeida JA, Lee JJ, Bravo D, Maddox CW, Pettigrew JE.	animal study
23571326	The effect of dietary supplementation with the natural carotenoids curcumin and lutein on broiler pigmentation and immunity.,	Rajput N, Naeem M, Ali S, Zhang JF, Zhang L, Wang T.	animal study
23566550	Dietary supplementation of young broiler chickens with Capsicum and turmeric oleoresins increases resistance to necrotic enteritis.,	Lee SH, Lillehoj HS, Jang SI, Lillehoj EP, Min W, Bravo DM.	animal study
22978595	The effects of turmeric supplementation on antioxidant status, blood gas indices and mortality in broiler chickens with T(3)-induced ascites.,	Daneshyar M, Kermanshahi H, Golian A.	animal study
22591841	Transcriptome modification of white blood cells after dietary administration of curcumin and non-steroidal anti-inflammatory drug in osteoarthritic affected dogs.,	Colitti M, Gaspardo B, Della Pria A, Scaini C, Stefanon B.	animal study
22248028	Down-regulation of survivin and hypoxia-inducible factor-1 Î± by Î˛-elemene enhances the radiosensitivity of lung adenocarcinoma xenograft.,	Li G, Xie B, Li X, Chen Y, Wang Q, Xu Y, Xu-Welliver M, Zou L.	other types than C.longa used
21806757	Effect of three indigenous food stains on resin-based, microhybrid-, and nanocomposites.,	Malhotra N, Shenoy RP, Acharya S, Shenoy R, Mayya S.	not RCT
21676547	Effects of dietary supplementation with phytonutrients on vaccine-stimulated immunity against infection with Eimeria tenella.,	Lee SH, Lillehoj HS, Jang SI, Lee KW, Bravo D, Lillehoj EP.	animal study
21315002	[Effects of Hengyan medicinal recipe on the regulation of immunity in patients with severe sepsis: a prospective clinical trial].,	Zhang ZH, Zhou G, Gong X, Zhang R, Qu XG, Zeng C, Liu JL.	complex intervention
20976480	Do dietary spices impair the patient-reported outcomes for stapled hemorrhoidopexy? A randomized controlled study.,	Agarwal BB.	complex intervention
19702080	[Effect of lixu jieyu recipe in treating 75 patients with chronic fatigue syndrome].,	Zhang ZX, Wu LL, Chen M.	complex intervention
19682401	Antioxidant efficacy of curcuminoids from turmeric ( Curcuma longa L.) powder in broiler chickens fed diets containing aflatoxin B1.,	Gowda NK, Ledoux DR, Rottinghaus GE, Bermudez AJ, Chen YC.	animal study
19181486	Serenoa repens associated with Urtica dioica (ProstaMEV) and curcumin and quercitin (FlogMEV) extracts are able to improve the efficacy of prulifloxacin in bacterial prostatitis patients: results from a prospective randomised study.,	Cai T, Mazzoli S, Bechi A, Addonisio P, Mondaini N, Pagliai RC, Bartoletti R.	complex intervention
17684134	A pilot and feasibility study on the effects of naturopathic botanical and dietary interventions on sex steroid hormone metabolism in premenopausal women.,	Greenlee H, Atkinson C, Stanczyk FZ, Lampe JW.	complex intervention
17472485	The safety and efficacy of a dietary herbal supplement and gallic acid for weight loss.,	Roberts AT, Martin CK, Liu Z, Amen RJ, Woltering EA, Rood JC, Caruso MK, Yu Y, Xie H, Greenway FL.	complex intervention
17116705	Chili, but not turmeric, inhibits iron absorption in young women from an iron-fortified composite meal.,	Tuntipopipat S, Judprasong K, Zeder C, Wasantwisut E, Winichagoon P, Charoenkiatkul S, Hurrell R, Walczyk T.	not standardized for curcumin
16652135	Safety and efficacy of NT, an herbal supplement, in treating human obesity.,	Greenway FL, Liu Z, Martin CK, Kai-yuan W, Nofziger J, Rood JC, Yu Y, Amen RJ.	complex intervention
12723628	Randomised, double-blind, placebo-controlled parallel group study of P54FP for the treatment of dogs with osteoarthritis.,	Innes JF, Fuller CJ, Grover ER, Kelly AL, Burn JF.	animal study
1943180	Treatment of osteoarthritis with a herbomineral formulation: a double-blind, placebo-controlled, cross-over study.,	Kulkarni RR, Patki PS, Jog VP, Gandage SG, Patwardhan B.	complex intervention
30099212	NLC versus nanoemulsions: Effect on physiological skin parameters during regular in vivo application and impact on drug penetration.,	Wolf M, Klang V, Stojcic T, Fuchs C, Wolzt M, Valenta C.	not RCT
30037045	Dose-Dependent Increase in Unconjugated Cinnamic Acid Concentration in Plasma Following Acute Consumption of Polyphenol Rich Curry in the Polyspice Study.,	Haldar S, Lee SH, Tan JJ, Chia SC, Henry CJ, Chan ECY.	complex intervention
29708818	A Placebo-Controlled Double-Blind Study Demonstrates the Clinical Efficacy of a Novel Herbal Formulation for Relieving Joint Discomfort in Human Subjects with Osteoarthritis of Knee.,	Karlapudi V, Prasad Mungara AVV, Sengupta K, Davis BA, Raychaudhuri SP.	complex intervention
29655700	Effects on oral fat load of a nutraceutical combination of fermented red rice, sterol esters and stanols, curcumin, and olive polyphenols: A randomized, placebo controlled trial.,	Derosa G, Catena G, Raddino R, Gaudio G, Maggi A, D'Angelo A, Maffioli P.	complex intervention
29428960	Sesquiterpene-Enriched Extract of Curcuma aeruginosa Roxb. Retards Axillary Hair Growth: A Randomised, Placebo-Controlled, Double-Blind Study.,	Srivilai J, Nontakhot K, Nutuan T, Waranuch N, Khorana N, Wisuthiprot W, Scholfield CN, Champachaisri K, Ingkaninan K.	other types than C.longa used
29262825	A randomized, double-blind, prospective, placebo-controlled study of the efficacy of a diet supplemented with curcuminoids extract, hydrolyzed collagen and green tea extract in owner's dogs with osteoarthritis.,	Comblain F, BarthĂ©lĂ©my N, LefĂ¨bvre M, Schwartz C, Lesponne I, Serisier S, Feugier A, Balligand M, Henrotin Y.	animal study
29027705	Effects of dietary supplementation of spices on forage degradability, ruminal fermentation, in vivo digestibility, growth performance and nitrogen balance in Black Bengal goat.,	Chowdhury MR, Khan MMH, Mahfuz SU, Baset MA.	animal study
28846633	Strawberries Improve Pain and Inflammation in Obese Adults with Radiographic Evidence of Knee Osteoarthritis.,	Schell J, Scofield RH, Barrett JR, Kurien BT, Betts N, Lyons TJ, Zhao YD, Basu A.	not a curcumin study
28731780	Evaluation of Turmeric Chip Compared with Chlorhexidine Chip as a Local Drug Delivery Agent in the Treatment of Chronic Periodontitis: A Split Mouth Randomized Controlled Clinical Trial.,	Singh A, Sridhar R, Shrihatti R, Mandloy A.	administration other than oral ingestion
28537012	Nutraceutical Effects on Glucose and Lipid Metabolism in Patients with Impaired Fasting Glucose: A Pilot, Double-Blind, Placebo-Controlled, Randomized Clinical Trial on a Combined Product.,	Cicero AFG, Fogacci F, Morbini M, Colletti A, Bove M, Veronesi M, Giovannini M, Borghi C.	complex intervention
28508427	Evaluation of Benefit and Tolerability of IQP-CL-101 (Xanthofen) in the Symptomatic Improvement of Irritable Bowel Syndrome: A Double-Blinded, Randomised, Placebo-Controlled Clinical Trial.,	Alt F, Chong PW, Teng E, Uebelhack R.	complex intervention
28443702	Turmeric Supplementation Improves Serum Glucose Indices and Leptin Levels in Patients with Nonalcoholic Fatty Liver Diseases.,	Navekar R, Rafraf M, Ghaffari A, Asghari-Jafarabadi M, Khoshbaten M.	not standardized for curcumin
28190468	Curcuma aeruginosa Roxb. essential oil slows hair-growth and lightens skin in axillae; a randomised, double blinded trial.,	Srivilai J, Phimnuan P, Jaisabai J, Luangtoomma N, Waranuch N, Khorana N, Wisuitiprot W, Scholfield CN, Champachaisri K, Ingkaninan K.	other types than C.longa used
28181675	A Placebo-Controlled Double-Blinded Randomized Pilot Study of Combination Phytotherapy in Biochemically Recurrent Prostate Cancer.,	van Die MD, Williams SG, Emery J, Bone KM, Taylor JM, Lusk E, Pirotta MV.	complex intervention
28083736	Curcuma longa as additive in the diet for Astyanax aff. bimaculatus.,	de Moraes FranĂ§a Ferreira P, Martins MTS, Caldas DW, Gomes JR, de Oliveira JM, Salaro AL, Rocha JS, Zuanon JAS.	animal study
27720650	Clinicobiochemical evaluation of turmeric with black pepper and nigella sativa in management of oral submucous fibrosis-a double-blind, randomized preliminary study.,	Pipalia PR, Annigeri RG, Mehta R.	not standardized for curcumin
27431570	A Randomized Controlled Study to Observe the Efficacy of External Treatment With a Traditional Chinese Medicine Herbal Ointment on Malignant Plural Effusion: Outcome Report and Design Review.,	Feize W, Meng L, Yanni L, Yuan L, Liqun J, Tong L, Guowang Y, Huijuan C, Donggui W, Zhiqiang C, Lei Z.	other types than C.longa used
27261998	Efficacy and safety of Ayurvedic herbs in diarrhoea-predominant irritable bowel syndrome: A randomised controlled crossover trial.,	Lauche R, Kumar S, Hallmann J, LĂĽdtke R, Rampp T, Dobos G, Langhorst J.	complex intervention
26920896	Phytopreventive antihypercholesterolmic and antilipidemic perspectives of zedoary (Curcuma Zedoaria Roscoe.) herbal tea.,	Tariq S, Imran M, Mushtaq Z, Asghar N.	other types than C.longa used
26494545	Alleviation of chronic heat stress in broilers by dietary supplementation of betaine and turmeric rhizome powder: dynamics of performance, leukocyte profile, humoral immunity, and antioxidant status.,	Akhavan-Salamat H, Ghasemi HA.	animal study
26412535	Dietary Capsicum and Curcuma longa oleoresins increase intestinal microbiome and necrotic enteritis in three commercial broiler breeds.,	Kim JE, Lillehoj HS, Hong YH, Kim GB, Lee SH, Lillehoj EP, Bravo DM.	animal study
26020187	Dietary curcumin supplementation protects against heat-stress-impaired growth performance of broilers possibly through a mitochondrial pathway.,	Zhang JF, Hu ZP, Lu CH, Yang MX, Zhang LL, Wang T.	animal study
25957549	Co-analgesic therapy for arthroscopic supraspinatus tendon repair pain using a dietary supplement containing Boswellia serrata and Curcuma longa: a prospective randomized placebo-controlled study.,	Merolla G, Dellabiancia F, Ingardia A, Paladini P, Porcellini G.	complex intervention
25847554	Clinical efficacy of the co-administration of Turmeric and Black seeds (Kalongi) in metabolic syndrome - a double blind randomized controlled trial - TAK-MetS trial.,	Amin F, Islam N, Anila N, Gilani AH.	not standardized for curcumin
25592751	Effects of culinary spices and psychological stress on postprandial lipemia and lipase activity: results of a randomized crossover study and in vitro experiments.,	McCrea CE, West SG, Kris-Etherton PM, Lambert JD, Gaugler TL, Teeter DL, Sauder KA, Gu Y, Glisan SL, Skulas-Ray AC.	complex intervention
25549934	Effects of curcumin on antioxidative activities and cytokine production in Jian carp (Cyprinus carpio var. Jian) with CCl4-induced liver damage.,	Cao L, Ding W, Du J, Jia R, Liu Y, Zhao C, Shen Y, Yin G.	animal study
25516316	Turmeric improves post-prandial working memory in pre-diabetes independent of insulin.,	Lee MS, Wahlqvist ML, Chou YC, Fang WH, Lee JT, Kuan JC, Liu HY, Lu TM, Xiu L, Hsu CC, Andrews ZB, Pan WH.	not standardized for curcumin
25311158	A medicinal herb-based natural health product improves the condition of a canine natural osteoarthritis model: a randomized placebo-controlled trial.,	Moreau M, Lussier B, Pelletier JP, Martel-Pelletier J, BĂ©dard C, Gauvin D, Troncy E.	animal study
29378102	[Dry jelly concentrate with vitamins and dietary fiber in patients with IBS with constipation: a comparative controlled study].,	Pilipenko VI, Teplyuk DA, Shakhovskaya AK, Isakov VA, Vorobyova VM, Vorobyova IS, Glazkova IV, Kochetkova AA, Mikheeva GA, Yudina AV.	complex intervention
26639477	Formulation and clinical evaluation of topical dosage forms of Indian Penny Wort, walnut and turmeric in eczema.,	Khiljee S, Rehman N, Khiljee T, Loebenberg R, Ahmad RS.	complex intervention
29906455	Randomized clinical trial of a mucoadhesive formulation containing curcuminoids (Zingiberaceae) and Bidens pilosa Linn (Asteraceae) extract (FITOPROT) for prevention and treatment of oral mucositis - phase I study.,	Santos Filho EXD, Arantes DAC, Oton Leite AF, Batista AC, MendonĂ§a EF, Marreto RN, Naves LN, Lima EM, Valadares MC.	complex intervention
26937646	The efficacy and safety of a combination of glucosamine hydrochloride, chondroitin sulfate and bio-curcumin with exercise in the treatment of knee osteoarthritis: a randomized, double-blind, placebo-controlled study	Sterzi S, Giordani L, Morrone M, Lena E, Magrone G, Scarpini C, Milighetti S, Pellicciari L, Bravi M, Panni I, Ljoka C, Bressi F, Fotti C	complex intervention
27351245	Adjunctive Therapy with Curcumin for Peptic Ulcer: a Randomized Controlled Trial	Khonche, A.; Biglarian, O.; Panahi, Y.; Valizadegan, G.; Soflaei, S.; Ghamarchehreh, M.; Majeed, M.; Sahebkar, A.	complex intervention
29327213	Add-on Treatment with Curcumin Has Antidepressive Effects in Thai Patients with Major Depression: Results of a Randomized Double-Blind Placebo-Controlled Study	Kanchanatawan, Buranee; Tangwongchai, Sookjaroen; Sughondhabhirom, Atapol; Suppapitiporn, Siriluck; Hemrunrojn, Solaphat; Carvalho, André F.; Maes, Michael	complex intervention
27879642	Curcumin and Boswellia serrata Modulate the Glyco-Oxidative Status and Lipo-Oxidation in Master Athletes	Chilelli, Nino; Ragazzi, Eugenio; Valentini, Romina; Cosma, Chiara; Ferraresso, Stefania; Lapolla, Annunziata; Sartore, Giovanni	complex intervention
28492711	Curcumin in combination with triple therapy regimes ameliorates oxidative stress and histopathologic changes in chronic gastritis– associated Helicobacter pylori infection	Judaki A, Rahmani A, Feizi J, Asadollahi K, Hafezi Ahmadi MR	complex intervention
30304108	Combination therapy of curcumin and alendronate modulates bone turnover markers and enhances bone mineral density in postmenopausal women with osteoporosis	Khanizadeh, Fatemeh; Rahmani, Asghar; Asadollahi, Khairollah; Ahmadi, Mohammad Reza Hafezi	complex intervention
29908031	The efficacy of curcumin in managing acute inflammation pain on the post-surgical removal of impacted third molars patients: A randomised controlled trial	Maulina T, Diana H, Cahyanto A, Amaliya A	complex intervention
29458218	Effects of Curcuminoids Plus Piperine on Glycemic, Hepatic and Inflammatory Biomarkers in Patients with Type 2 Diabetes Mellitus: A Randomized Double-Blind Placebo-Controlled Trial	Panahi, Yunes; Khalili, Nahid; Sahebi, Ebrahim; Namazi, Soha; Simental-Mendía, Luis; Majeed, Muhammed; Sahebkar, Amirhossein	complex intervention
29607625	Turmeric tonic as a treatment in scalp psoriasis: A randomized placebo-control clinical trial	Bahraini P, Rajabi M, Mansouri P, Sarafian G, Chalangari R, Azizian Z.	not standardized for curcumin
28679180	A phase II, randomized, single-blinded, placebo-controlled clinical trial on the efficacy of Curcumina and Calendula suppositories for the treatment of patients with chronic prostatitis/chronic pelvic pain syndrome type III	Morgia G, Russo GI, UrzĂ¬ D, Privitera S, Castelli T, Favilla V, Cimino S.	administration other than oral ingestion
27828768	Clinical Comparison of Two Photosensitizers for Oral Cavity Decontamination.,	Ricci Donato HA, Pratavieira S, Grecco C, Brugnera-JĂşnior A, Bagnato VS, Kurachi C.	administration other than oral ingestion
27207196	Evaluation of Antimicrobial Photodynamic Therapy against Streptococcus mutans Biofilm in situ	PanhĂłca VH, Florez F, Batista de Faria N JĂşnior, Rastelli AN, Tanomaru J, Kurachi C, Bagnato VS.	administration other than oral ingestion
26219195	Effects of curcumin on crevicular levels of IL-1Î˛ and CCL28 in experimental gingivitis.,	Pulikkotil SJ, Nath S.	administration other than oral ingestion
25961616	Comparative evaluation of natural curcumin and synthetic chlorhexidine in the management of chronic periodontitis as a local drug delivery: a clinical and microbiological study.,	Anitha V, Rajesh P, Shanmugam M, Priya BM, Prabhu S, Shivakumar V.	administration other than oral ingestion
25872567	Combining curcumin (C3-complex, Sabinsa) with standard care FOLFOX chemotherapy in patients with inoperable colorectal cancer (CUFOX): study protocol for a randomised control trial.,	Irving GR, Iwuji CO, Morgan B, Berry DP, Steward WP, Thomas A, Brown K, Howells LM.	not RCT
25543296	Longitudinal effect of curcumin-photodynamic antimicrobial chemotherapy in adolescents during fixed orthodontic treatment: a single-blind randomized clinical trial study.,	Paschoal MA, Moura CM, Jeremias F, Souza JF, Bagnato VS, Giusti JS, Santos-Pinto L.	administration other than oral ingestion
25343373	Effects of photodynamic therapy with blue light and curcumin as mouth rinse for oral disinfection: a randomized controlled trial.,	Leite DP, Paolillo FR, Parmesano TN, Fontana CR, Bagnato VS.	administration other than oral ingestion
27454528	Oral Decontamination of Orthodontic Patients Using Photodynamic Therapy Mediated by Blue-Light Irradiation and Curcumin Associated with Sodium Dodecyl Sulfate.,	PanhĂłca VH, Esteban Florez FL, CorrĂŞa TQ, Paolillo FR, de Souza CW, Bagnato VS.	administration other than oral ingestion
24476477	Effects of curcumin on brain-derived neurotrophic factor levels and oxidative damage in obesity and diabetes.,	Franco-Robles E, Campos-Cervantes A, Murillo-Ortiz BO, Segovia J, LĂłpez-Briones S, Vergara P, PĂ©rez-VĂˇzquez V, SolĂ­s-Ortiz MS, RamĂ­rez-Emiliano J.	animal study
24165896	The Indian Spice Turmeric Delays and Mitigates Radiation-Induced Oral Mucositis in Patients Undergoing Treatment for Head and Neck Cancer: An Investigational Study.,	Rao S, Dinkar C, Vaishnav LK, Rao P, Rai MP, Fayad R, Baliga MS.	administration other than oral ingestion
23507685	Efficacy of curcumin in the treatment of chronic gingivitis: a pilot study.,	Muglikar S, Patil KC, Shivswami S, Hegde R.	administration other than oral ingestion
22224655	Overall-mouth disinfection by photodynamic therapy using curcumin.,	AraĂşjo NC, Fontana CR, Gerbi ME, Bagnato VS.	administration other than oral ingestion
22186854	Comparative evaluation of turmeric and chlorhexidine gluconate mouthwash in prevention of plaque formation and gingivitis: a clinical and microbiological study.,	Waghmare PF, Chaudhari AU, Karhadkar VM, Jamkhande AS.	administration other than oral ingestion
20961233	Tetrahydrocurcuminoid cream plus targeted narrowband UVB phototherapy for vitiligo: a preliminary randomized controlled study.,	Asawanonda P, Klahan SO.	administration other than oral ingestion
24289574	Clearance of cervical human papillomavirus infection by topical application of curcumin and curcumin containing polyherbal cream: a phase II randomized controlled study.,	Basu P, Dutta S, Begum R, Mittal S, Dutta PD, Bharti AC, Panda CK, Biswas J, Dey B, Talwar GP, Das BC.	administration other than oral ingestion
24482090	Effects of turmeric on uremic pruritus in end stage renal disease patients: a double-blind randomized clinical trial.,	Pakfetrat M, Basiri F, Malekmakan L, Roozbeh J.	not standardized for curcumin
21844132	Effect of imatinib therapy with and without turmeric powder on nitric oxide levels in chronic myeloid leukemia.,	Ghalaut VS, Sangwan L, Dahiya K, Ghalaut PS, Dhankhar R, Saharan R.	not standardized for curcumin
23150126	Influence of red pepper spice and turmeric on inflammation and oxidative stress biomarkers in overweight females: a metabolomics approach.,	Nieman DC, Cialdella-Kam L, Knab AM, Shanely RA.'	not standardized for curcumin
23497020	The effectiveness of fermented turmeric powder in subjects with elevated alanine transaminase levels: a randomised controlled study.,	Kim SW, Ha KC, Choi EK, Jung SY, Kim MG, Kwon DY, Yang HJ, Kim MJ, Kang HJ, Back HI, Kim SY, Park SH, Baek HY, Kim YJ, Lee JY, Chae SW.	not standardized for curcumin
18720535	Prevention of hepatotoxicity due to anti tuberculosis treatment: a novel integrative approach.,	Adhvaryu MR, Reddy N, Vakharia BC.	not standardized for curcumin
20438867	Investigation of the anti-inflammatory effect of Curcuma longa in Helicobacter pylori-infected patients.,	Koosirirat C, Linpisarn S, Changsom D, Chawansuntati K, Wipasa J.	not standardized for curcumin
20937162	Effects of Curcuma longa (turmeric) on postprandial plasma glucose and insulin in healthy subjects.,	Wickenberg J, Ingemansson SL, Hlebowicz J.	not standardized for curcumin
22305276	Use of curcuminoids in a cohort of patients with oral lichen planus, an autoimmune disease.,	Chainani-Wu N, Collins K, Silverman S Jr.	not RCT
21742514	Oral supplementation of turmeric decreases proteinuria, hematuria, and systolic blood pressure in patients suffering from relapsing or refractory lupus nephritis: a randomized and placebo-controlled study.,	Khajehdehi P, Zanjaninejad B, Aflaki E, Nazarinia M, Azad F, Malekmakan L, Dehghanzadeh GR.	not standardized for curcumin
21627399	Oral supplementation of turmeric attenuates proteinuria, transforming growth factor-Î˛ and interleukin-8 levels in patients with overt type 2 diabetic nephropathy: a randomized, double-blind and placebo-controlled study.,	Khajehdehi P, Pakfetrat M, Javidnia K, Azad F, Malekmakan L, Nasab MH, Dehghanzadeh G.	not standardized for curcumin
10495621	The effect of chelidonium- and turmeric root extract on upper abdominal pain due to functional disorders of the biliary system. Results from a placebo-controlled double-blind study	Niederau C, Gopfert E	not standardized for curcumin
16173134	Herbal medicine with curcuma and fumitory in the treatment of irritable bowel syndrome: a randomized, placebo-controlled, double-blind clinical trial	Brinkhaus, Benno; Hentschel, Christian; Keudell, Christoph Von; Schindler, Gernot; Lindner, Martin; Stützer, Hartmut; Kohnen, Ralf; Willich, Stefan N.; Lehmacher, Walter; Hahn, Eckhart G. G.	other types than C.longa used
23828329	The use of an anti-inflammatory supplement in patients with chronic kidney disease	Moreillon, Jennifer J.; Bowden, Rodney G.; Deike, Erika; Griggs, Jackson; Wilson, Ron; Shelmadine, Brian; Cooke, Matt; Beaujean, Alexander	complex intervention
24402825	The oral bioavailability of curcumin from micronized powder and liquid micelles is significantly increased in healthy humans and differs between sexes	Schiborr, Christina; Kocher, Alexa; Behnam, Dariush; Jandasek, Josef; Toelstede, Simone; Frank, Jan	not RCT
24002213	Clinical evaluation of a formulation containing Curcuma longa and Boswellia serrata extracts in the management of knee osteoarthritis	Kizhakkedath R	complex intervention
20503397	Combined inhibitory effects of soy isoflavones and curcumin on the production of prostate-specific antigen	Hisamitsu Ide; Shino Tokiwa; Kentaro Sakamaki; Koujiro Nishio; Shuji Isotani; Satoru Muto; Takanori Hama; Hiroko Masuda; Shigeo Horie	complex intervention
16371925	Beneficial effects of the bioflavonoids curcumin and quercetin on early function in cadaveric renal transplantation: a randomized placebo controlled trial	Shoskes, Daniel; Lapierre, Chantale; Cruz-Corerra, Marcia; Muruve, Nicolas; Rosario, Reinaldo; Fromkin, Beth; Braun, Mauro; Copley, John	complex intervention
11363190	Curcumin: clinical trial finds no antiviral effect	James JS	not RCT
2699615	Randomized double blind study of Curcuma domestica Val. for dyspepsia	Thamlikitkul V, Bunyapraphatsara N, Dechatiwongse T, Theerapong S, Chantrakul C, Thanaveerasuwan T, Nimitnon S, Boonroj P, Punkrut W, Gingsungneon V, et al.	not standardized for curcumin
23032234	Comparative evaluation of the efficacy of turmeric and curcumin as a local drug delivery system: a clinicomicrobiological study.,	Kudva P, Tabasum ST, Gupta S.	full text unavailable
30276476	Dietary curcumin supplementation does not alter peripheral blood mononuclear cell responses to exertional heat stress	Falgiano PA, Gillum TL, Schall ZJ, Strag HR, Kuennen MR.	not RCT
27078813	Turmeric (Curcuma longa): Effects of Curcuma longa Extracts Compared With Ibuprofen for Reduction of Pain and Functional Improvement in Patients With Knee Osteoarthritis.,	Ross SM.	not a primary study (describing a Kutniratsaikl et al. study from 2014 that we have included
24045793	Effects of various food ingredients on gall bladder emptying.,	Marciani L, Cox EF, Hoad CL, Totman JJ, Costigan C, Singh G, Shepherd V, Chalkley L, Robinson M, Ison R, Gowland PA, Spiller RC.	complex intervention
22436099	Effects of turmeric extract on the pharmacokinetics of nifedipine after a single oral administration in healthy volunteers.,	Ikehata M, Ohnishi N, Egami S, Kishi H, Shin Y, Takara K, Tsuchishita Y, Tokuda N, Hori S, Yatani Y, Fujimura Y, Kusumoto M, Tatami R, Yoshioka M, Kuroda K, Yamada S, Yokoyama T.	complex intervention
15673996	Turmeric extract may improve irritable bowel syndrome symptomology in otherwise healthy adults: a pilot study.,	Bundy R, Walker AF, Middleton RW, Booth J.	not standardized for curcumin
18469248	Effect of cinnamon and turmeric on urinary oxalate excretion, plasma lipids, and plasma glucose in healthy subjects.,	Tang M, Larson-Meyer DE, Liebman M.	turmeric powder
23242572	Safety and efficacy of Curcuma longa extract in the treatment of painful knee osteoarthritis: a randomized placebo-controlled trial.,	Madhu K, Chanda K, Saji MJ.	included polysaccharides from curcuma that do not include curcumin
25131305	Role of turmeric in oxidative modulation in end-stage renal disease patients.,	Pakfetrat M, Akmali M, Malekmakan L, Dabaghimanesh M, Khorsand M.	turmeric powder
26915483	The Effect of Dietary Supplementation With Curcumin on Redox Status and Nrf2 Activation in Patients With Nondiabetic or Diabetic Proteinuric Chronic Kidney Disease: A Pilot Study.,	Jiménez-Osorio AS, García-Niño WR, González-Reyes S, Álvarez-Mejía AE, Guerra-León S, Salazar-Segovia J, Falcón I, Montes de Oca-Solano H, Madero M, Pedraza-Chaverri J.	turmeric powder
27308645	Curcumin and Fennel Essential Oil Improve Symptoms and Quality of Life in Patients with Irritable Bowel Syndrome.,	Portincasa P, Bonfrate L, Scribano ML, Kohn A, Caporaso N, Festi D, Campanale MC, Di Rienzo T, Guarino M, Taddia M, Fogli MV, Grimaldi M, Gasbarrini A.	complex intervention
28375641	A Pilot Study to Examine the Effects of an Anti-inflammatory Supplement on Eicosanoid Derivatives in Patients with Chronic Kidney Disease.,	Shelmadine BD, Bowden RG, Moreillon JJ, Cooke MB, Yang P, Deike E, Griggs JO, Wilson RL.	complex intervention
29546309	Supplementation with Resveratrol and Curcumin Does Not Affect the Inflammatory Response to a High-Fat Meal in Older Adults with Abdominal Obesity: A Randomized, Placebo-Controlled Crossover Trial.,	Vors C, Couillard C, Paradis ME, Gigleux I, Marin J, Vohl MC, Couture P, Lamarche B.	analyzes bioavailability of reservatrol
29415829	Evaluation of Curcumin's effect on inflammation in hemodialysis patients	Samadian F, Dalili N, Poor-Reza Gholi F, Fattah M, Malih N, Nafar M, Firoozan A, Ahmadpoor P, Samavat S, Ziaie S.	turmeric powder

## Sheet: Reasons for exclusion
Row Labels	Count of Reason for exclusion
administration other than oral ingestion	25
analyzes bioavailability of reservatrol	1
animal study	23
complex intervention	54
full text unavailable	1
included polysaccharides from curcuma that do not include curcumin	1
not a curcumin study	2
not a primary study (describing a Kutniratsaikl et al. study from 2014 that we have included	1
not RCT	8
not standardized for curcumin	26
other types than C.longa used	7
turmeric powder	4
(blank)
Grand Total	153
