# Supplementary material for: Methods Used for Enhancing the Bioavailability of Oral Curcumin in Randomized Controlled Trials: A Meta-Research Study
Source: Pharmaceuticals (Basel). 2022 Jul 28;15(8):939. doi: 10.3390/ph15080939 (PMC9416704; doi:10.3390/ph15080939)
Supplement: Supplementary file 1 [file pharmaceuticals-15-00939-s001.zip › pharmaceuticals-1823056-supplementary/Supplementary file 2 - Raw data from the study.xlsx]

## Sheet: Raw data
No.	PMID	Authors	Year	Title	Journal	Comment	Author initials	Clinical trial registry where the protocol was registered?	Protocol registration number (if available)	Number of participants randomized	Number of analyzed participants (if reported	Number of study arms (groups)	Patient follow-up	Type of participants included (copy text)	Type of participants (category)	Category of curcumin intervention	Category of curcumin intervention 2	Category of curcumin intervention 3	Category of curcumin intervention 4	Complete description of curcumin from methods (commercial name, details, dose, instructions for use)	Any mentions about bioavailability of curcumin throughout the manuscript? (yes/no)	If yes, in which section of the manuscript?	If yes, copy text	If more mentions of bioavailability, copy here	If more mentions of bioavailability, copy here	If more mentions of bioavailability, copy here		Methods for increasing bioavailability 1	Methods for increasing bioavailability 2	Methods for increasing bioavailability 3
1	30020812	Safarian, H., Parizadeh, S. M. R., Saberi-Karimain, M., Darroudi, S., Javandoost, A., Mohammadi, F., … Mohebati, M.	2019	The Effect of Curcumin on Serum Copper and Zinc and Zn/Cu Ratio in Individuals with Metabolic Syndrome: A Double-Blind Clinical Trial	J Diet Suppl		BM	Iranian Registry of Clinical Trials (IRCT)	IRCT2014052014521N3 ( current study was a sub study from another original research with a registration number IRCT2014052014521N3, which is under consideration for publication)	120	109	3	6 weeks	One hundred twenty individuals were eligible if they were 18–65 and had MetS according to International Diabetes Federation (IDF) criteria (IDF 2010). IDF criteria are waist circumference (WC) > 94 cm in males and > 80 cm in females plus any two of the following: (1) triglyceride (TG) 150 mg/dL or specific treatment for this lipid abnormality, (2) HDL-C < 40 mg/dL in males and < 50 mg/dL in femal…	patients with metabolic syndrome	curcumin	Meriva			Each capsule contained 500 mg unformulated curcumin or phospholipidated curcumin (Meriva; Indena S.p.A., Italy) (Cuomo et al., 2011) and was administration twice a day. Phospholipidated curcumin contained a complex of curcumin and soy phosphatidylcholine in a 1:2 weight ratio and two parts of microcrystalline cellulose to improve flowability, with an overall content of curcumin in the final produ…	yes	Discussion	Serum Zn concentration was increased significantly in the phospholipidated curcumin and curcumin groups after intervention, and it was significantly higher (p < .001) in the phospholipidated curcumin group than in the curcumin group (p < .05). The effect of phospholipidated curcumin on zinc was higher than the effect of curcumin because phospholipidated curcumin has better bioavailability than cu…					phospholipidated curcumin
2	30059188	Piyush, P., Mahajan, A., Singh, K., Ghosh, S., Gupta, S	2019	Comparison of therapeutic response of lycopene and curcumin in oral submucous fibrosis: A randomized controlled trial	Oral Dis		BM	ClinicalTrials.gov	CTRI/2017/09/009671, CTRI/2017/09/009674	90	90	3	9 months	Patients with clinical characteristic of OSMF (areca nut habit with blanching and palpable fibrous bands) whose diagnosis was confirmed histopathologically, no evidence of dysplasia or malignancy histopathologically, no history of prior treatment for the same, patients who have quit the habit and accepted for regular follow up, patients having a mouth opening , ranging from 15 -35 mm were include…	patients with skin disease	Turmix				Subjects in the test (Group A - Cur) were given a tablet with a combination of Curcumin and Piperine 300mg (Turmix; Sanat Pharmaceuticals; Bulandsheher , Uttar Pradesh, India) 1 tablet two times daily.	no							piperine
3	30132960	Masoodi, M., Mahdiabadi, M. A., Mokhtare, M., Agah, S., Kashani, A. H. F., Rezadoost, A. M., … Sahebkar, A.	2018	The efficacy of curcuminoids in improvement of ulcerative colitis symptoms and patients’ self‐reported well‐being: A randomized double‐blind controlled trial	J Cell Biochem		BM	Iranian Registry of Clinical Trials (IRCT)	IRCT2017052634142N1	58	56	2	4 weeks	Patients aged 18 years or older who referred to Gastroenterology clinic at Rasoul‐e‐Akram Hospital in Tehran, Iran, who had mild to moderate ulcerative colitis, based on clinical manifestations, colonoscopy, and pathology. The exclusion criteria were: the needing hospitalization, the presence of other disorders, such as liver or kidney diseases, pregnancy or breastfeeding.	Irritable Bowel Syndrome	Sinacurcumin				...the patients were randomly assigned (using a computerized random sampling table) to receive curcuminoids nanomicelles (80 mg, three times daily, orally) plus mesalamine (3 g/24 hours, orally. FROM RESULTS: we similarly used a nanoparticle format of drug (Sinacurcumin) formed as nanomicelle capsules. The nanomicelle has a lipophilic portion that contains curcuminoids and has a hydrophilic porti…	yes	Discussion, Materials and Methods	Discussion: Curcuminoids are lipophilic substances and their absorption in the gastrointestinal tract is very low and therefore has a low bioavailability. The use of nanoparticle technology in drug formulation is one of the ways to increase the bioavailability of drugs and phytochemicals such as curcuminoids.31 In a study by Sasaki et al,32 the researchers could successfully produce a new formula…	Materials and Methods: We used a nanomicellar curcuminoids formula because of its better bioavailability compared with conventional unformulated curcuminoids.				nanomicellar curcumin
4	30373740	Garg, A. X., Devereaux, P. J., Hill, A., Sood, M., Aggarwal, B., Dubois, L	2018	Oral curcumin in elective abdominal aortic aneurysm repair: a multicentre randomized controlled trial	CMAJ		BM	ClinicalTrials.gov	NCT01225094	624	606	2	30 days	In brief, eligible patents were scheduled for elective repair of an abdominal aortic aneurysm, planned as either an open or an endovascular procedure. Patients scheduled for an endovascular procedure had to have at least 1 preoperative risk factor for surgical complications (diabetes mellitus, older than 70 years of age or elevated serum creatinine concentration, defined by value > 177 µmol/L in …	paients with coronary disease	curcumin				The curcumin capsules contained 95% curcumin extracted from the rhizome of Curcuma longa (turmeric) and were free of impurities. Participants randomly assigned to the intervention group were scheduled to receive a total of 4000 mg of curcumin per day in 2 divided doses for 2 days before the repair, followed by 2000 mg the morning of the repair, 2000 mg on call to the operating room, 2000 mg 6 hou…	yes	Interpretation (Limitations)	Our curcumin regimen of 4000 mg a day is the average dose used in many published and registered clinical trials. We hypothesized that this dose would exert a pharmacodynamic effect. However, it remains possible that a different formulation of curcumin could have achieved a higher concentration in blood and a different trial result. Curcumin is notorious for being poorly absorbed from the gastroin…					not reported
5	30610213	Saadati, S., Hatami, B., Yari, Z., Shahrbaf, M. A., Eghtesad, S., Mansour, A., … Hekmatdoost, A.	2019	The effects of curcumin supplementation on liver enzymes, lipid profile, glucose homeostasis, and hepatic steatosis and fibrosis in patients with non-alcoholic fatty liver disease	Eur J Clin Nutr		BM	not reported	not reported	52	50	2	12 weeks	Adult subjects referring to the Taleghani Hospital Hepatology Clinic (THHC) with a diagnosis of NAFLD, including ultrasonographic findings of hepatic steatosis grade 2 or more were screened in terms of the study’s inclusion criteria. Inclusion criteria included age of 18 years or older, and evidence of NAFLD in Fibroscan (CAP > 263 dB/m). Anyone with a history of alcohol use, diseases such as hep…	patients with nonalcoholic fatty liver disease (NAFLD)	BCM-95				Patients in the curcumin group received three 500 mg capsules of curcumin per day. Curcumin capsules were filled withBCM-95 (BIO-CURCUMIN®) , a proprietary combination of 95% curcuminoids and essential oil of turmeric-ar-turmerone./We asked patients to take three capsules with cold water every day, each capsule after a main meal	yes	Discussion	Anti-inflammatory, anti-fibrotic, and anti-hyperlipidemic effects of curcumin have been shown in experimental models of NAFLD [22–24]. The most common dosages used for curcumin were 50–200 mg/kg body weight, which is more than what is used in clinical trials [33, 34]. Previous clinical trials used 1000 mg per day [25] or 500 mg per day for 8 weeks [26]. Due to poor absorption, bio-distribution, m…	The limitation of this study is that we used a single dosage of curcumin, which makes it hard to conclude about the effects of curcumin on the study outcomes. Moreover, we considered only the natural form of curcumin, which has low bioavailability. Since previous studies have shown that the micronized and liquid micelles of curcumin have the optimum bioavailablity [38], it would be beneficial if …				turmeric oils
6	30647436	Chashmniam, S., Mirhafez, S. R., Dehabeh, M., Hariri, M., Azimi Nezhad, M., & Nobakht M. Gh, B. F.	2019	A pilot study of the effect of phospholipid curcumin on serum metabolomic profile in patients with non-alcoholic fatty liver disease: a randomized, double-blind, placebo-controlled trial	Eur J Clin Nutr		BM	ClinicalTrials.gov	IRCT2015052322381N1	58	45	2	8 weeks	The included patients had to meet the following inclusion criteria: (i) the diagnosis of fatty liver using ultrasound, (ii) age ranging 25–65 years, (iii) non-smoker and non-alcoholic people (the amount of intake of alcohol for women and men should be <20 and 30 mg/day, respectively), (iv) non-pregnant/non-lactating women; and exclusion criteria were (i) having acute or chronic liver disorders in…	patients with nonalcoholic fatty liver disease (NAFLD)	Meriva				The treatment group consumed a capsule of phospholipid curcumin with a dose of 250 mg/day (Meriva®; each capsule composed of 250 mg/day, which was equivalent to 50 mg/day pure curcumin) after dinner.	no							phospholipidated curcumin
7	30671976	Choi, Y. H., Han, D. H., Kim, S., Kim, M.-J., Sung, H. H., Jeon, H. G., … Choi, H. Y.	2019	A randomized, double-blind, placebo-controlled trial to evaluate the role of curcumin in prostate cancer patients with intermittent androgen deprivation	Prostate	6 months of intervention until ADT needed or 36 months (maximum follow-up)	BM	ClinicalTrials.gov	NCT03211104	97	82	2	6 months	patients who were managed with IAD for the treatment of (i) biochemical recurrence (BCR) after localized treatments (eg, radical prostatectomy, radiation therapy, and high intensity focused ultrasound) or (ii) metastatic prostate cancer at initial diagnosis. In this study, all participants were treated with an LHRH agonist and anti-androgens for at least 6 months, and entered the ADT withdrawal (…	patients with cancer	curcuminoids				Patients were randomized 1:1 to placebo or curcumin (240 mg of curcuminoid powder in capsule form), which was administered as two capsules, three times a day (1440 mg/day), for 6 months from the beginning of ADT withdrawal.	no							not reported
8	30683426	Dolati, S., Babaloo, Z., Ayromlou, H., Ahmadi, M., Rikhtegar, R., Rostamzadeh, D., … Yousefi, M.	2019	Nanocurcumin improves regulatory T-cell frequency and function in patients with multiple sclerosis	J Neuroimmunol		BM	Iranian Registry of Clinical Trials (IRCT)	IRCT2016042227520N1	50	41	2	6 months	The patients were 28–51-year-old. The body mass index (BMI) of the patients was between19–30. At the beginning of the study, the EDSS of patients ranged 0–5.5 and no relapses had happened for at least 4 months before the study. All patients who entered in present study received weekly interferon beta-1a (Actovex) (Gemabiotech S A, Argentina) injections for at least 3 months before the interventio…	multiple sclerosis	Sinacurcumin				Twenty-five patients were treated with nanocurcumin capsules (SinaCurcumin® , Mashhad, Iran) for at least six months and the remaining received placebos over the same period. Each soft gel of Nano-curcumin contained 80 mg of curcumin encapsulated in nano-micelle. (oral use)	yes	Introduction	However, it should be noted that curcumin is less effective compared to a host of clinically used chemotherapeutic drugs. The limited in vivo bioavailability of curcumin results from its insolubility in body fluids, poor intrinsic activity, and quick clearance from the body. Nonetheless, encapsulation within nanoparticles has proved to increase the loading, release, and bioavailability of curcumi…					nanomicellar curcumin
9	30747752	Kucukgoncu, S., Guloksuz, S., Tek, C	2019	Effects of Curcumin on Cognitive Functioning and Inflammatory State in Schizophrenia: A Double-Blind, Placebo-Controlled Pilot Trial	J Clin Psychopharmacol		BM	ClinicalTrials.gov	NCT02476708	12	10	2	8 weeks	The study sample (9 male, 3 female) mostly consisted of chronic schizophrenia patients with mean ± SD duration of illness 21.66 ± 14.84 years (range, 5–51 years). Mean ± SD age of the total sample was 41.33 ± 12.73 years, and education level was 12.33 ± 2.42 years. At baseline, no significant difference was found in sample characteristics, inflammatory markers, and clinical outcomes between treat…	patients with schizophrenia	Theracurmin				A commercially available surface-controlled water-soluble form of 300 mg of curcumin (30% formulation: 90 mg pure curcumin) or matching placebo capsules were provided by Theravalues Corporation (Tokyo, Japan). A total of 12 outpatients with schizophrenia were randomized to curcumin (180 mg/d) or placebo in a 1:1 ratio.	yes	To the Editors	Poor absorption due to low solubility in water and rapid metabolism remarkably reduces the bioavailability of curcumin, often generating undetectable to low plasma curcumin levels. Recent evidence suggests the nanoparticle-based drug delivery system developed to improve water solubility of curcumin is more than 30-fold more bioavailable and increases plasma curcumin levels in a dose-dependent man…					colloidal dispersion of curcumin
10	30760195	Abdolahi M., Jafarieh A., Sarraf P., Sedighiyan M., Yousefi A., Tafakhori A., Abdollahi H., Salehinia F., Djalali M.	2019	The Neuromodulatory Effects of ω-3 Fatty Acids and Nano-Curcumin on the COX-2/ iNOS Network in Migraines: A Clinical Trial Study from Gene Expression to Clinical Symptoms	Endocr Metab Immune Disord Drug Targets		BM	ClinicalTrials.gov	NCT02532023	80	74	4	2 months	The inclusion criteria included body mass index (BMI) ≥ 18.5; age 20-50; patients with episodic migraine and no diet, supplements or special activity. None of the participants also, had any other disorder, including cancer, diabetes, or inflammatory, renal, liver or cardiovascular disease. According to International Headache Society (IHS) criteria diagnosed by the neurologist, all the participant…	patients with migraine	nanocurcumin				The patients in group 1 received 1800 mg ω-3 fatty acids (two capsules/day), and 80 mg nano-curcumin (one capsule/day). Group 2 received 1800 mg ω-3 fatty acids (two capsules/day) and a nano-curcumin placebo (containing paraffin oil, one capsule/day). Group 3 received an ω-3 fatty acids placebo (two capsules/day containing paraffin oil) and 80 mg nano-curcumin (one capsule/day).	yes	Introduction, Discussion	Introduction: However, curcumin’s bioavailability is very low, so very large doses are needed to create efficient clinical effects. In this context, nano-curcumin (nanoparticles of curcumin) was used for supplementation. Nanocurcumin enhances curcumin absorption (27-fold higher) and is safe [23-24].	Discussion: It is worth mentioning that in the present study, paraffin oil was used in the placebo capsules which were received by all groups (omega3, nano-curcumin and control) other than the combination group. Lipophilic active compounds can be dissolved more easily in paraffin oil than in intestinal juices [66]. This may, therefore, impair the absorption of the drugs, so it is suggested that i…				nanocurcumin
11	30761565	Delavarian, Z., Pakfetrat, A., Ghazi, A., Jaafari, M. R., Homaei Shandiz, F., Dalirsani, Z., … Rahimi, H.R.	2019	Oral administration of nanomicelle curcumin in the prevention of radiotherapy-induced mucositis in head and neck cancers	Spec Care Dentist		BM	not reported	IR.mums.sd.REC.1394.14	32	29	2	6 weeks	Inclusion criteria were as follows: the minimum age of 18 years; the presence of HNC; radiation therapy of 50 Gy or greater; at least 50% of patient's oral cavity was included in the field of radiation; and willingness to participate in the study and to sign the informed consent form. Exclusion criteria were as follows: a history of previous radiation therapy or chemotherapy; those undergoing a c…	patients with skin disease	Sinacurcumin				Twenty-five patients were treated with nanocurcumin capsules (SinaCurcumin® , Mashhad, Iran) for at least six months and the remaining received placebos over the same period. Each soft gel of Nano-curcumin contained 80 mg of curcumin encapsulated in nano-micelle. (oral use)	yes	Introduction	However, it should be noted that curcumin is less effective compared to a host of clinically used chemotherapeutic drugs. The limited in vivo bioavailability of curcumin results from its insolubility in body fluids, poor intrinsic activity, and quick clearance from the body. Nonetheless, encapsulation within nanoparticles has proved to increase the loading, release, and bioavailability of curcumi…					nanomicellar curcumin
12	30864188	Adibian, M., Hodaei, H., Nikpayam, O., Sohrab, G., Hekmatdoost, A.,Hedayati, M.	2019	The effects of curcumin supplementation on high‐sensitivity C‐reactive protein, serum adiponectin, and lipid profile in patients with type 2 diabetes: A randomized, double‐blind, placebo‐controlled trial	Phytother Res		BM	ClinicalTrials.gov	NCT02529969	53	44	2	10 weeks	All participants aged (40–70 years) with diabetes diagnosed based on standards of medical care in diabetes (Association AD, 2017) were recruited from the Health Center of District 2 of Tehran, Iran.. Inclusion criteria were included: duration of diabetes Type 2 (1–10 years), age 40–70 years old, body mass index between 18.5 and 30 kg/m2 and also intake of oral hypoglycemic agents for controlling …	patients with type 2 diabetes mellitus	curcuminoids and turmeric oil				At first, the patients were stratified by sex and then by block randomization assigned to treatment group for receiving 1,500‐mg curcumin (500‐mg capsules three times per day) or placebo group for 10 weeks. Each capsule of 500 mg curcumin contains 440 mg of curcuminoids (347 mg of curcumin, 84 mg of demethoxycurcumin, and 9 mg of bisdemethoxy curcumin) and 38 mg of turmeric oil.	yes	Discussion	This study is one of the few studies, which has been done on patients with T2D. From the limitations of this study, it can be noted that for the purpose of achieving the desired results, larger human studies with longer duration and higher sample sizes are recommended, as well as the use of different doses of curcumin. However, main limitation of curcumin is poor dissolution and rapid metabolism,…					turmeric oils
13	30889454	Campbell, M. S., Ouyang, A., Krishnakumar, I. M., Charnigo, R. J., Westgate, P. M., Fleenor, B. S.	2019	Influence of enhanced bioavailable curcumin on obesity-associated cardiovascular disease risk factors and arterial function: A doubleblinded, randomized, controlled trial	Nutrition		BM	not reported	not reported	22	22	2	12 weeks	This study included 22 young, obese men. The inclusion criteria included male sex, age 18 to 35 y, and obesity status (BMI _x0001_ 30.0 kg/m2 ). The exclusion criteria included hypertension (systolic blood pressure [SBP] _x0001_ 140 mmHg or diastolic blood pressure [DBP] _x0001_ 90 mmHg), previous myocardial infarction, current medication, CVD, diabetes mellitus, pulmonary disease, renal disease,…	obesity	curcuminoids infused into fenugreek fiber				Briefly, 193.0 mg of curcuminoids in the form of 81.8% curcumin, 15.3% demethoxycurcumin, and 2.8% bisdemethoxycurcumin were infused into 60% soluble fiber from fenugreek to improve bioavailability. The intervention was a total of 500 mg. Supplements were administered for 12 wk based on group assignment, and subjects were instructed to take one supplement per day at the same time each day.	yes	Introduction, Materials, Discussion, Conclusion	Introduction: The purpose of this study was to examine the effects of an increased bioavailable curcumin formulation [20] on obesityassociated CVD risk factors that would be related to improvements in arterial function.	Materials: Briefly, 193.0 mg of curcuminoids in the form of 81.8% curcumin, 15.3% demethoxycurcumin, and 2.8% bisdemethoxycurcumin were infused into 60% soluble fiber from fenugreek to improve bioavailability. The intervention was a total of 500 mg. Supplements were administered for	Discussion: The current findings demonstrate that an enhanced bioavailable formulation of curcumin improves homocysteine and HDL concentrations in young, obese men relative to a placebo group despite non-significant changes in endothelial function or BP. / Therefore, future studies should consider whether this enhanced bioavailable formulation of curcumin improves obesity-associated endothelial f…	Conclusion: An enhanced bioavailable formulation of curcumin, CurQfen , ameliorated homocysteine and improved HDL concentrations in young, obese men.		curcuminoids infused into fenugreek fiber
14	30935539	Asadi, S., Gholami, M. S., Siassi, F., Qorbani, M., Khamoshian, K., & Sotoudeh, G	2019	Nano curcumin supplementation reduced the severity of diabetic sensorimotor polyneuropathy in patients with type 2 diabetes mellitus: A randomized double-blind placebo- controlled clinical trial	Complement Ther Med		BM	Iranian Registry of Clinical Trials (IRCT)	IRCT20140413017254N5	80	80	2	8 weeks	80 patients with Non–Insulin-Dependent Diabetes Mellitus (NIDDM) were enrolled, who were aged 30–60 years old with Body Mass Index (BMI) between 25 to 39.9 kg/m2 and diagnosed with DSPN caused by diabetes. Patients were excluded if they had the following criteria; 1) those diagnosed with neuropathy due to other diseases. 2) Patients with a particular diet and history of gastrointestinal ulcer and…	patients with type 2 diabetes mellitus	Sinacurcumin				Twenty-five patients were treated with nanocurcumin capsules (SinaCurcumin® , Mashhad, Iran) for at least six months and the remaining received placebos over the same period. Each soft gel of Nano-curcumin contained 80 mg of curcumin encapsulated in nano-micelle. (oral use)	yes	Introduction	However, it should be noted that curcumin is less effective compared to a host of clinically used chemotherapeutic drugs. The limited in vivo bioavailability of curcumin results from its insolubility in body fluids, poor intrinsic activity, and quick clearance from the body. Nonetheless, encapsulation within nanoparticles has proved to increase the loading, release, and bioavailability of curcumi…					nanomicellar curcumin
15	31045465	Phrommintikul, A., Chanchai, R., Wongcharoen, W.	2019	Effects of Curcuminoids on Myocardial Injury After Percutaneous Coronary Intervention	J Med Food		BM	not reported	not reported	100	100	2	3 days	We consecutively enrolled 100 patients receiving elective PCI from June 2012 to February 2016. Patients with severe liver disease (aspartate aminotransferase or alanine aminotransferase greater than three times the upper normal limit) or cholestatic jaundice (total bilirubin greater than two times the upper normal limit) were excluded. Patients having a history of recent use of herbal supplements…	patients receiving elective percutaneous coronary intervention	curcuminoids				The curcuminoids capsule consisted of curcuminoids 250 mg, which contained curcumin, demethoxycurcumin, and bisdemethoxycurcumin in a ratio of 10:6:3 respectively, established by high-performance liquid chromatography/mass spectrometry. The patients included in this study were randomly assigned to receive curcuminoids or placebo 4 capsules 4 times per day (4 g/day) at least 1 day before scheduled…	no							not reported
16	31045590	Miodownik, C., Lerner, V., Kudkaeva, N., Lerner, P. P., Pashinian, A., Bersudsky, Y., … Bergman, J.	2019	Curcumin as Add-On to Antipsychotic Treatment in Patients With Chronic Schizophrenia: A Randomized, Double-Blind, Placebo-Controlled Study	Clin Neuropharmacol		BM	ClinicalTrials.gov	NCT 02298985	38	38	2	24 weeks	Inclusion criteria for participation in this study were (a) men and women aged 18 to 60 years with schizophrenia according to the Diagnostic and Statistical Manual of Mental Disorders, Fourth Edition, criteria33; (b) Scale of Negative Symptoms of Schizophrenia,34 more than 30 points; (c) Clinical Global Impression Severity Scale (CGI-S) at least as moderate severity (≥4); (d) fixed antipsychotic …	patients with schizophrenia	Curcumin Forte				Curcumin was provided as “Curcumin Forte” (Solgar) and was supplied as a 1000-mg capsule for 3 daily oral administrations with meals. Each capsule contained 95% of curcumin and 5% of piperine (the active ingredient in black pepper). This combination enhances curcumin's absorption in the intestine and generates a very effective formula.40	yes	Methods	Curcumin was provided as “Curcumin Forte” (Solgar) and was supplied as a 1000-mg capsule for 3 daily oral administrations with meals. Each capsule contained 95% of curcumin and 5% of piperine (the active ingredient in black pepper). This combination enhances curcumin's absorption in the intestine and generates a very effective formula.40					piperine
17	31132111	Howells, L. M., Iwuji, C. O. O., Irving, G. R. B., Barber, S., Walter, H., Sidat, Z., … Brown, K.	2019	Curcumin Combined with FOLFOX Chemotherapy Is Safe and Tolerable in Patients with Metastatic Colorectal Cancer in a Randomized Phase IIa Trial	J Nutr		BM	ClinicalTrials.gov	NCT01490996	27	26	2	2 weeks	After trial commencement, there were 2 protocol changes relating to inclusion criteria: enabling recruitment of patients with known peptic ulcer disease; and not restricting to patients with proven liver disease only. At the time of study inception, exclusion of patients with peptic ulcer disease was taken as a precaution owing to the potential for curcumin to exacerbate gastrointestinal symptoms…	patients with cancer	Curcumin C3 Complex				In brief, patients with a histological diagnosis of metastatic colorectal cancer awaiting first-line chemotherapy were recruited at the University Hospitals of Leicester Oncology Department and randomly assigned (at a ratio of 1:2) to receive standard-of-care chemotherapy (at that time) (FOLFOX ± bevacizumab) or FOLFOX ± bevacizumab plus 2 g oral Curcumin C3 Complex/d (Sabinsa Corp—containing ∼80…	no							not reported
18	31145689	Mirhafez, S. R., Farimani, A. R., Gholami, A., Hooshmand, E., Tavallaie, S., Nobakht M. Gh, B. F.	2019	The effect of curcumin with piperine supplementation on pro-oxidant and antioxidant balance in patients with non-alcoholic fatty liver disease: a randomized, double-blind, placebo-controlled trial	Drug Metab Pers Ther		BM	Iranian Registry of Clinical Trials (IRCT)	IRCT2015052322381N1	55	47	2	8 weeks	Inclusion criteria, including diagnosed NAFLD by ultrasound (if the echogenicity of the liver parenchyma was equal to or slightly higher than that of the renal parenchyma, the liver was defined ‘normal’; when the echogenicity of the liver was elevated in comparison with the renal parenchyma because of fatty infiltration, it was considered ‘fatty liver’ [11], [12]), aged 17 to 65 years, were nonsm…	patients with nonalcoholic fatty liver disease (NAFLD)	Curcumin C3 complex plus Bioperine				The participants were randomly assigned to receive one of two treatments: (i) placebo; (ii) Curcumin C3 complexTM (500 mg) plus BioperineTM (5 mg, patented extract obtained from black pepper fruits (Piper nigrum) standardized minimum to 95% Piperine) using a balanced block randomization technique for 8 weeks. Subjects were given two bottles of capsules at the beginning and in the middle of the in…	yes	Introduction	Because of poor bioavailability of curcumin, we applied curcumin with piperine in this trial. This is the first time that the PAB assay is measured in NAFLD patients after curcumin with piperine administration					piperine
19	30209353	Thota, Rohith N.; Dias, Cintia B.; Abbott, Kylie A.; Acharya, Shamasunder H.; Garg, Manohar L	2018	Curcumin alleviates postprandial glycaemic response in healthy subjects: A cross-over, randomized controlled study	Sci Rep	Participants received a single dose of one of the following dietary supplements in presence of study investigators just prior to consuming the standardised breakfast ( two slices of toasted white bread (62 g), peanut butter (22 g) and chocolate favoured milk (250mL, brand name; Oak). Te macronutrient composition of this meal is 56 g carbohydrate, 22 g fat and 21 g protein.)	BM	Australian New Zealand Clinical Trials Registry	ACTRN12618000047291	16	15	4	4 days	Sixteen apparently healthy men and women were recruited from the Hunter Region, New South Wales, Australia via displaying recruitment fyers and media publicity. Tey were screened through telephone interviews based on the inclusion criteria: 18–45 years of age and BMI less than 30 kg/m2 . Exclusion criteria included diagnosis with any chronic metabolic disease (type 2 diabetes and cardiovascular d…	healthy volunteers	Meriva				Curcumin used in the current study is commercially available MERIVA® formulation that contains more than 20% curcuminoids (curcumin: demethoxycurcumin: bisdemethoxycurcumin in the ratio of 75:15:10) complexed with soy lecithin in a 1:2 weight ratio, delivering 90mg in each tablet.	no							phospholipidated curcumin
20	30252723	McAllister, Matthew J.; Basham, Steven A.; Smith, JohnEric W.; Waldman, Hunter S.; Krings, Ben M.; Mettler, Joni A.; Butawan, Matthew B.; Bloomer, Richard J.	2018	Effects of Environmental Heat and Antioxidant Ingestion on Blood Markers of Oxidative Stress in Professional Firefighters Performing Structural Fire Exercises	J Occup Environ Med	Condition one was performed with no heat, conditions two and three involved added environmental heat (with and without curcumin supplementation).	BM	not reported	not reported	10	10	2	30 minutes	Ten healthy male professional firefighters (33.9 8.2 years; 178.4 5.8 cm; 88.0 13.5 kg) were recruited from a local Fire Department to participate in the study. Participants were excluded from the study if they were current cigarette smokers, currently taking any prescription drugs, or symptomatic of any cardiometabolic, neurological, or musculoskeletal disorders. All participants were asked to r…	healthy volunteers	Curcufresh TM				Each capsule contained 500 mg curcumin; in total, the three capsules provided 1.5 g of curcumin/69 mg of curcuminoids. The form of curcumin utilized was the commercially available product, CurcufreshTM (NOW Foods, Bloomingdale IL) which has been shown to demonstrate enhanced absorption and pharmacokinetics of fresh turmeric derived from curcuminoids in comparison with the standard curcumin from d…	yes	Materials and Methods	The form of curcumin utilized was the commercially available product, CurcufreshTM (NOW Foods, Bloomingdale IL) which has been shown to demonstrate enhanced absorption and pharmacokinetics of fresh turmeric derived from curcuminoids in comparison with the standard curcumin from dried rhizomers					extraction from fresh turmeric
21	30990213	Ferguson, Jessica Jayne Anne; Wolska, Anna; Remaley, Alan; Stojanovski, Elizabeth; MacDonald-Wicks, Lesley; Garg, M. L.	2019	Bread enriched with phytosterols with or without curcumin modulates lipoprotein profiles in hypercholesterolaemic individuals. A randomised controlled trial	Food Funct	All four intervention breads were identical in sensory characteristics and bread bags were labelled with four colour-coded kwik locks upon packaging by the manufacturer; therefore, all investigators and participants were blinded to the treatment allocation.	BM	Australian New Zealand Clinical Trials Registry	ACTRN 12618001960246	82	75	4	4 weeks	Participants with hypercholesterolaemia were reached via media 116 exposure (newspaper articles and radio interviews), flyers placed on local community 117 noticeboards and word of mouth. Eligible participants were: healthy adults aged 18 to 70 years old; fasting 119 plasma TC ≥ 5.5 mmol/L; not taking lipid- or glucose-lowering medications; no chronic 120 disease such as CVD, diabetes mellitus, k…	obesity	Meriva				Participants were randomly allocated to one of four treatments: two 135 slices of bread per day containing either placebo (PL; no PS or curcumin), phytosterol (PS; 136 2.3g/d PS), curcumin (CC; 228mg/d curcumin) or a combination of PS and curcumin(PS CC; 2.3g/d PS + 228mg/d curcumin) for four weeks. Meriva® (Indena®) powder is a patented PHYTOSOME® curcumin formulation and was the source of curcu…	yes	Introduction, Discussion, Conclusion	Introduction: Very minimal amounts of curcumin are absorbed in the gut, as it has poor aqueous solubility and bioavailability. Any absorbed curcumin undergoes rapid degradation by liver enzymes with the majority recovered in the faeces. Various methods have been developed to improve the bioavailability of curcumin so it can be used therapeutically such as encapsulation as polymer nanoparticles wi…	Discussion: In both studies we used Meriva® a 370 bioavailability enhanced formulation of curcumin complexed with phosphatidylcholine as a curcumin-PHYTOSOME® complex. In this formulation, curcumin is on the surface of the phytosome and possibly less protected and unstable at higher temperatures (170 ºC), such as during the bread baking process. A thermal degradation kinetics study concluded that…	Conclusion: Further research is warranted to investigate the non-lipid modulatory roles curcumin has 453 to offer when combined with PS in a functional food as well as the optimal delivery medium 454 of bioavailability-enhanced curcumin for food processing.			phospholipidated curcumin
22	31150356	Phoolcharoen, Natacha; Oranratanaphan, Shina; Ariyasriwatana, Chai; Worasethsin, Pongkasem	2019	Efficacy of curcuminoids for reducing postoperative pain after laparoscopic gynecologic surgery: A pilot randomized trial	J Complement Integr Med		BM	www.clinicaltrials.in.th	TCTR20180215001	60	58	2	72 hours	Eligible participants who were scheduled to undergo laparoscopic gynecologic surgery were approached preoperatively. The participants were recruited for participation in the study from November 2016 to December 2017 after giving informed consent. Patients who were scheduled for hysterectomy, those who had serious underlying disease, and those who refused follow-up phone calls on postoperative day…	patients who were scheduled to undergo laparoscopic gynecologic surgery	GPO Curmin				For the intervention group, one tablet of curcuminoids extract 250 mg (GPO Curmin® capsule; The Government Pharmaceutical Organization [GPO], Bangkok, Thailand) was given to the patients four times a day on PODs 1–3. Other pain control drugs (e. g. opioids, nonsteroidal anti-inflammatory drugs, simethicone) were given to the patients in the same manner as for the control group.	no							not reported
23	31168845	Panahi Y., Valizadegan G., Ahamdi N., Ganjali S., Majeed M., Sahebkar A.	2019	Curcuminoids plus piperine improve nonalcoholic fatty liver disease: A clinical trial	J Cell Biochem		BM	UMIN Clinical Trials Registry	UMIN000033774	70	70	2	12 weeks	The study population comprised of adults referring to the Baqiyatallah Hospital (Tehran, Iran) with NAFLD diagnosed on the basis of hepatic sonography. Exclusion criteria were pregnancy or breastfeeding, viral or autoimmune hepatitis, hemochromatosis, Wilson's disease, hepatic cirrhosis, fatty liver disease because of alcohol consumption and history of cardiovascular, renal, thyroid or neoplastic…	patients with nonalcoholic fatty liver disease (NAFLD)	Curcumin C3 complex plus Bioperine				The patients were advised to take curcumin capsules (C3 Complex, Sami Labs Ltd, Bangalore, India) after meal for 12 weeks. To enhance the oral bioavailability of curcuminoids, 5 mg piperine (Bioperine; Sami Labs Ltd) was added to each 500 mg curcuminoid capsule. C3 Complex preparation that was used in the present study contains the three major curcuminoids including curcumin, demethoxycurcumin an…	yes	Introduction, Materials and methods, Discussion	Introduction: Nevertheless, the low bioavailability of this phytochemical poses a potential challenge against the attainment of maximum therapeutic benefit.21 Therefore, in this study, in order to improve the bioavailability of curcumin, it was coadministered with piperine and we investigated the effect of this bioavailability‐enhanced curcumin on serum hepatic enzyme, lipid profile, glycemic ind…	Material and methods: To enhance the oral bioavailability of curcuminoids, 5 mg piperine (Bioperine; Sami Labs Ltd) was added to each 500 mg curcuminoid capsule.	Discussion: In addition, Rahmani et al,22 also demonstrated that in patients with NAFLD bioavail- ability‐enhanced curcumin could significantly decrease the serum levels of total cholesterol, LDL‐C, TGs, glucose, and glycated hemoglobin compared with the placebo group. In agreement with these reports, our results also indicated that curcuminoids + piperine administration could significantly decre…			piperine
24	31204416	Mirhafez S.R., Farimani A.R., Dehhabe M., Bidkhori M., Hariri M., Ghouchani B.F., Abdollahi F.	2019	Effect of Phytosomal Curcumin on Circulating Levels of Adiponectin and Leptin in Patients with Non-Alcoholic Fatty Liver Disease: A Randomized, Double-Blind, Placebo-Controlled Clinical Trial	J Gastrointestin Liver Dis		BM	Iranian Registry of Clinical Trials (IRCT)	IRCT2015052322381N1	65	61	2	8 weeks	The inclusion criteria for participation in the study were age over 18 years of either gender, confirmed diagnosis of NAFLD (bright liver findings) from liver ultrasound scans. Exclusion criteria were a diagnosis of autoimmune or viral hepatitis, Wilson’s disease, alcohol consumption, pregnancy, diabetes, thyroid disorders, malignancy, lactation, hemochromatosis, and use of dietary supplements an…	patients with nonalcoholic fatty liver disease (NAFLD)	Meriva				Phospholipidated curcumin (Meriva; each capsule composed of 250 mg/day equivalent to 50 mg/day pure curcumin) were given to patients for eight weeks.	yes	Discussion	A curcumin-phosphatidylcholine phytosomal complex with high bioavailability [18] was used to evaluate the effect of curcumin on the serum levels of adiponectin, leptin and the leptin:adiponectin ratio in patients with NAFLD. /Data from a systematic review and meta-analysis of randomized controlled trials revealed that curcumin had no effect on lipid parameters; however, heterogeneity in the study…					phospholipidated curcumin
25	31206225	Saraf-Bank, Sahar; Ahmadi, Alireza; Paknahad, Zamzam; Maracy, Mohammadreza; Nourian, Mojgan	2019	Effects of curcumin supplementation on markers of inflammation and oxidative stress among healthy overweight and obese girl adolescents: A randomized placebo‐controlled clinical trial	Phytother Res		BM	Iranian Registry of Clinical Trials (IRCT)	IRCT20171107037302N1	60	60	2	10 weeks	According to WHO criteria, overweight and obesity were defined as body mass index (BMI) percentile for age between 85th and 95th and BMI percentile for age more than 95th, respectively (WHO, 2007). This study included adolescents with the following inclusion criteria: having a menstruation cycle more than 6 months, no history of chronic diseases such as diabetes; hypothyroidism and hyperthyroidis…	healthy volunteers	curcumin				The curcumin capsule was comprised of turmeric extract, magnesium stearate, stearic acid, silicon dioxide, and gelatin capsule, one 500‐mg curcumin (standardized turmeric extract 95%) capsule per day or its placebo was considered for each participant for 10 weeks. To overcome the low absorption rate and bioavailability, we asked participants to consume their supplements with their main meal	yes	Materials and Methods (study design) Discussion	Materials and Methods: In the current study, to overcome the low absorption rate and bioavailability, we asked participants to consume their supplements with their main meal (i.e., launch; Carter, 2008).	Discussion: However, there are some reports that indicate curcumin has poor absorption, rapid metabolism, short biological half‐life, and rapid systemic clearance (Anand, Kunnumakkara, Newman, & Aggarwal, 2007; Landgraf et al., 2012). It is not clear that what extent of ingested curcumin can be absorbed, and the dimension biological activity of this absorbed amount is not apparent too.				not reported
26	31228455	Aslanabadi, Naser; Entezari-Maleki, Taher; Rezaee, Haleh; Jafarzadeh, Hamed Reza; Vahedpour, Reza	2019	Curcumin for the prevention of myocardial injury following elective percutaneous coronary intervention; a pilot randomized clinical trial	Eur J Pharmacol		BM	Iranian Registry of Clinical Trials (IRCT)	IRCT201603038307N13	110	110	2	24 hours	The study population included patients between 18 and 80 years old with the diagnosis of ischemic heart disease planned for elective PCI (balloon angioplasty and stent insertion). The exclusion criteria included pregnant and lactating women, patients with renal dysfunction (serum creatinine above 2.5 mg/dl or undergoing dialysis), cardiogenic shock, severe infection, cancer, hepatic dysfunction, …	paients with coronary disease	curcumin nanomicelles				6 soft gels of 80 mg curcumin nano-micelle (Totally 480 mg) 1–2 h before PCI (based on time to peak of curcumin)	yes	Discussion	Of note, we gave oral soft gels of nanomicelle curcumin with higher rate of solubility than the conventional form of curcumin 1–2 h before PCI. Briefly, one of the reasons that we could not reach a significant result may be that the time of administration of curcumin was not suitable.					nanomicellar curcumin
27	31340534	Jäger, Purpura, Kerksick	2019	Eight Weeks of a High Dose of Curcumin Supplementation May Attenuate Performance Decrements Following Muscle-Damaging Exercise	Nutrients		BM	ISRCTN registry	ISRCTN90184217	74	63	3	8 weeks	Men and women aged 19 to 29 years were considered eligible for participation if he or she was a non-smoker and free of any musculoskeletal, medical, or metabolic contraindications to exercise. The health status and activity levels of potential participants were determined by completion of a medical history form and a physical activity record. Further, participants had to be low to moderately trai…	healthy volunteers	CurcuWin				The investigational product (CurcuWIN®; OmniActive Health Technologies Ltd., Mumbai, India) contained turmeric extract (20–28%), a hydrophilic carrier (63–75%), cellulosic derivatives (10–40%), and natural antioxidants (1–3%) [19]. During the consent and familiarization process, participants were educated on which foods contained turmeric, and were asked to avoid those foods for the duration of t…	yes	Introduction, Discussion	Introduction: The mixed findings in previous studies may have been a result of the limited bioavailability due to formulation of the supplement [14]. A major limitation to the therapeutic potential of curcumin is its poor solubility, low absorption from the gut, rapid metabolism, and systemic elimination [15]. Curcumin is primarily excreted through the feces, never reaching detectable levels in c…	Discussion: Despite the proven preclinical efficacy, curcumin and other curcuminoids are known for poor solubility, low absorption from the gut, rapid metabolism, and rapid systemic elimination, which contribute to an overall low oral bioavailability [26]. The curcumin used in the current study has been shown to have a 45.9-fold higher absorption over standard curcumin [19]. Notably, the form of …				dispersion of curcumin and antioxidants on a water-soluble carrier
28	31345163	Saadati, Sadeghi, Mansour, Yari, Poustchi, Hedayati, Hatami, Hekmatdoost	2019	Curcumin and inflammation in nonalcoholic fatty liver disease: a randomized, placebo controlled clinical trial	BMC Gastroenterol		BM	Iranian Registry of Clinical Trials (IRCT)	NCT02908152/retrospectively at IRCT20100524004010N24	50	48	2	12 weeks	Participants were recruited from gastroenterology and liver clinics of Taleghani hospital (A tertiary center in Tehran, Iran). The study population was comprised of subjects who were 18 years or older with evidence of hepatic steatosis using Fibroscan (Echosens, Paris, France) (Controlled Attenuation Parameter (CAP) > 263 dB/m) and who exhibited the following inclusion criteria: No history of alc…	patients with nonalcoholic fatty liver disease (NAFLD)	BCM-95				Eligible participants who met the inclusion criteria were randomly assigned to receive either 500 mg curcumin or matched placebo TID (3 times a day) after each meal for 12 weeks. BCM95(BIO-CURCUMIN®) is a proprietary combination of 95% curcuminoids, ensuring a high level of bioavailability of curcumin. It does not contain non-turmeric components anymore to induce curcumin more bioactivity.	yes	Methods	BCM95(BIO-CURCUMIN®) is a proprietary combination of 95% curcuminoids, ensuring a high level of bioavailability of curcumin.					turmeric oils
29	31387592	Silva, Tatiane Andreza Lima; Medeiros, Danielle Coutinho; Medeiros, Gidyenne Christine Bandeira Silva; Medeiros, Rafaela Catherine Silva Cunha; de Souza Araújo, Juliany; Medeiros, Jason Azevedo; Ururahy, Marcela Abbott Galvao; Santos, Ronaldo Vagner Thomatieli; Medeiros, Radames Maciel Vitor; Leite-Lais, Lucia; Dantas, Paulo Moreira Silva	2019	Influence of curcumin supplementation on metabolic and lipid parameters of people living with HIV/AIDS: a randomized controlled trial	BMC Complement Altern Med	crossover study	BM	Iranian Registry of Clinical Trials (IRCT)	NCT03141918	20	20	2	30 days	This study was carried out with people living with HIV/AIDS of both sexes, members of the Viver+ program, offered by the Federal University of Rio Grande do Norte (UFRN). This program offers nutritional advice and exercise guidance to this population. The participants of this study were previously enrolled in a 6-month exercise plan, prescribed according to the American College of Sports Medicine…	people living with HIV/ AIDS	BioMor Curcumin				The EG and the CG received 1000 mg curcumin/day for 30 days (BioMor® Curcumin) and 1000 mg microcrystalline cellulose (placebo), respectively, divided into two capsules of 500 mg each, which were taken with water two hours after breakfast and two hours after lunch. After 30 days of supplementation, a washout period of 12 days was implemented.	yes	Background, Discussion	Background: Despite the challenges of curcumin action due to its low solubility and poor bioavailability, its antiviral, anti-inflammatory, and antioxidant properties have pointed to curcumin as a promising bioactive compound with a positive effect on the treatment of HIV infection and AIDS [9, 10], inflammatory diseases [11], cancer [12], diabetes [13], and metabolic syndrome [14].	Discussion: In addition, the therapeutic efficacy of curcumin is still limited due to characteristics such as poor water solubility, low bioavailability, chemical instability, photodegradation, rapid metabolism, and a short half-life. Evidence about this bioactive compound has stimulated the development of new pharmaceutical formulas and new delivery systems which may improve the efficacy of curc…				turmeric oils
30	31482684	Javadi, Khadem Haghighian, Goodarzy, Abbasi, Nassiri‐Asl	2019	Effect of curcumin nanomicelle on the clinical symptoms of patients with rheumatoid arthritis: A randomized, double‐blind, controlled trial	Int J Rheum Dis		BM	Iranian Registry of Clinical Trials (IRCT)	RCT 2017011614925N	65	49	2	12 weeks	The patients with RA aged 20‐80 years were included in the study. The patients were fully briefed on the study procedures and gave their consent for participation in the study. The patients with cardiovascular, respiratory, kidney or hepatic diseases, patients under sex hormone therapy, pregnant and breast‐feeding patients, those who were taking supplements prior to the intervention, those whose …	patients with arthritis	Sinacurcumin				Curcumin nanomicelles were prepared by Exir Nano Sina Co. in Tehran, Iran from pharmaceutical excipients and C3‐complex form of curcumin. The percentage of encapsulation of curcumin in this nanomicelle was about 100% with an average size of 10 nm. This formulation has a higher bioavailability compared to the other similar products.18 The curcumin nanomicelle (40 mg) and placebo (500 mg, wheat flo…	yes	Introduction, Methods, Discussion	Introduction: In recent years, more orally bioavailable formulations of curcumin have been developed to increase the oral bioavailability of this substance in humans.16 It is necessary to investigate these formulations by way of animal studies and to clinically translate them for medical purposes in humans. The present study therefore assessed the effects of a new formulation of curcumin on the c…	Methods: The percentage of encapsulation of curcumin in this nanomicelle was about 100% with an average size of 10 nm. This formulation has a higher bioavailability compared to the other similar products.	Discussion: Overall, the possible reason why clinical symptoms in RA did not improve with nanomicelle curcumin may be that the dosage used was too low. Second, if nanomicelle curcumin was indeed bioavailable, then it was either not sufficient enough or simply not efficacious in RA.			nanomicellar curcumin
31	31691723	Saraf-Bank, Ahmadi, Paknahad, Maracy, Nourian	2019	Effects of curcumin on cardiovascular risk factors in obese and overweight adolescent girls: a randomized clinical trial	Sao Paulo Med J	A weight maintenance diet was prescribed for those with BMI between the 85th and 95th percentile and a weight reduction diet (maximum of one pound, or 454 grams, per month) for those with BMI more than the 95th percentile.16 The prescribed diet ORIGINAL ARTICLE | Saraf-Bank S, Ahmadi A, Paknahad Z, Maracy M, Nourian M 416 Sao Paulo Med J. 2019; 137(5):414-22 was designed based on healthy eating a…	BM	Iranian Registry of Clinical Trials (IRCT)	IRCT20171107037302N1	60	60	2	10 weeks	Overweight or obese female adolescents were recruited for this trial... Body mass index percentile for age between the 85th and 95th was considered to represent overweight and more than the 95th was considered to represent obesity. These adolescent girls (aged between 13-18 years) were included in this randomized placebo-controlled clinical trial.Participants were selected based on the following …	healthy volunteers	curcumin				The adolescents were asked to consume one 500 mg tablet per day, containing either standardized 95% turmeric extract or placebo, with their meal for 10 weeks.	no							not reported
32	31705746	Hami, Bigdeli, Khameneh-Bagheri, Rajabi, Salehi, Zahedi-Avval	2019	The Effect of Curcumin in Prevention of Contrast Nephropathy Following Coronary Angiography or Angioplasty in CKD Patients	Iran J Kidney Dis		BM	Iranian Registry of Clinical Trials (IRCT)	IRCT138706261256N1	65	60	2	3 days	A total of 65 CKD patients with stable renal function and serum creatinine > 1.2 mg/dL or GFR between 15 to 60 mL/min (stage 3 to 4) who were candidate for cardiac angiography or angioplasty due to stable angina pectoris or non ST elevated MI enrolled in study. They randomized to receive curcumin or placebo. Patients with ESRD, AKI, cardiogenic shock, severe CHF, history of taking radio contrast …	patients with kidney disease	curcumin				The adolescents were asked to consume one 500 mg tablet per day, containing either standardized 95% turmeric extract or placebo, with their meal for 10 weeks.	no							not reported
33	31780025	Sohaei, Amani, Tarrahi, Mohammad Ghasemi-Tehrani	2019	The effects of curcumin supplementation on glycemic status, lipid profile and hs-CRP levels in overweight/obese women with polycystic ovary syndrome: A randomized, double-blind, placebo-controlled clinical trial	Complement Ther Med		BM	Iranian Registry of Clinical Trials (IRCT)	IRCT20180503039511N1	60	51	2	6 weeks	In this double-blind placebo-controlled clinical trial, the criteria for diagnosis of PCOS was according to the American Society for Reproductive Medicine Guidelines (Rotterdam criteria, 2003) which require at least 2 out of the 3 following criteria: 1) oligo- and/or anovulation 2) clinical or biochemical signs of hyperandrogenism; and 3) polycystic ovary morphology shown on ultrasound examinatio…	women with polycystic ovary syndrome (PCOS)	curcuminoids				Curcumin was administered at a daily dose of 1 g (500 mg twice daily) for a period of 6 weeks. Curcumin supplement contained standardized turmeric extract 95% in form of pellets (475 mg curcuminoids covering 70–80% curcumin, 15–20% demethoxycurcumin and 2.5–6.5% bisdemethoxycurcumin) that was produced by Karen Pharmaceutical and Food Supplement Company (Yazd, Iran). To preserve the validity of th…	yes	Discussion	It merits noting that some curcuma extract effects could be due to other active compounds (e.g. turmerones), therefore, it cannot entirely be attributable to curcumin. 53 The type of curcumin supplementation that affects its bioavailability and metabolism, is regarded as a key issue in such interventions. To minimize this problem, we asked patients to take supplements with meals. Studies have dec…					not reported
34	31788880	Asadi, Gholami, Siassi, Qorbani, Sotoudeh	2020	Beneficial effects of nano‐curcumin supplement on depression and anxiety in diabetic patients with peripheral neuropathy: A randomized, double‐blind, placebo‐controlled clinical trial	Phytother Res		BM	Iranian Registry of Clinical Trials (IRCT)	IRCT20140413017254N5	80	72	2	8 weeks	a total of 80 T2DM patients with DPN were enrolled in this study carried out in the Diabetes Research Center, Endocrinology and Metabolism Clinical Sciences Institute, Kermanshah University of Medical Sciences. The inclusion criteria were patients with diabetes diagnosed with DPN by Toronto Clinical Neuropathy Score (TCNS) (Bril et al., 2009) who aged 30–60 years old with body mass index (BMI) be…	patients with kidney disease	Sinacurcumin				Curcumin nanomicelles were prepared by Exir Nano Sina Co. in Tehran, Iran from pharmaceutical excipients and C3‐complex form of curcumin. The percentage of encapsulation of curcumin in this nanomicelle was about 100% with an average size of 10 nm. This formulation has a higher bioavailability compared to the other similar products.18 The curcumin nanomicelle (40 mg) and placebo (500 mg, wheat flo…	yes	Introduction, Methods, Discussion	Introduction: In recent years, more orally bioavailable formulations of curcumin have been developed to increase the oral bioavailability of this substance in humans.16 It is necessary to investigate these formulations by way of animal studies and to clinically translate them for medical purposes in humans. The present study therefore assessed the effects of a new formulation of curcumin on the c…	Methods: The percentage of encapsulation of curcumin in this nanomicelle was about 100% with an average size of 10 nm. This formulation has a higher bioavailability compared to the other similar products.	Discussion: Overall, the possible reason why clinical symptoms in RA did not improve with nanomicelle curcumin may be that the dosage used was too low. Second, if nanomicelle curcumin was indeed bioavailable, then it was either not sufficient enough or simply not efficacious in RA.			nanomicellar curcumin
35	31802559	Sadeghi, Mansoori, Shayesteh, Hashemi	2020	The effect of curcumin supplementation on clinical outcomes and inflammatory markers in patients with ulcerative colitis	Phytother Res		BM	Iranian Registry of Clinical Trials (IRCT)	IRCT20180207038664N1	70	63	2	8 weeks	The inclusion criteria for patients with UC were having willingness to participate in the study; being in the age range of 18–70 years; having diagnosed UC based on the clinical records, colonoscopy, and pathology; having symptoms of active mild-to-moderate UC (5 ≤ Simple Clinical Colitis Activity Index [SCCAI] ≤ 12 score) (Jowett et al., 2003); having no history of chronic diseases (such as diab…	Irritable Bowel Syndrome	curcumin				The curcumin supplements and placeboes were produced by Karen critical pharmaceutical and nutritional supplements company, Tehran, Iran. The placebo supplement was completely similar to the curcumin capsules in terms of shape, color, odor, and package. Ingredients of the curcumin capsules were turmeric extract, magnesium stearate, stearic acid, silicon dioxide, and gelatin capsule; while the plac…	yes	Study design	At the first visit, all capsules were given to the participants and they were asked to take one capsule with their main meals (a total of three capsules per day) to overcome the low absorption rate and bioavailability. Participants were also asked to not change their dietary habits, physical activities, or drug medication during the study period.					not reported
36	31871950	Funamoto, Shimizu, Sunagawa, Katanasaka, Miyazaki, Kakeya, Yamakage, Satoh-Asahara, Wada, Hasegawa, Morimoto	2019	Effects of Highly Absorbable Curcumin in Patients with Impaired Glucose Tolerance and Non-Insulin-Dependent Diabetes Mellitus	J Diabetes Res		BM	UMIN Clinical Trials Registry	UMIN: 000007361	52	33	2	6 months	Male or female patients aged between 20 and 85 years were enrolled in this trial following the provision of voluntary written consent. The participating patients were required to stop smoking at least 4 months prior to the initiation of the trial. Patients with impaired glucose tolerance or non-insulin-dependent diabetes mellitus were required to be in a stable condition, i.e., having HbA1c level…	patients with type 2 diabetes mellitus	Theracurmin				In this double-blind parallel group randomized trial, the trial preparations (Theracurmin® (already sold as a health supplement) and placebo) were randomly numbered and their identities were concealed. Enrolled patients were instructed to ingest the preparation in a capsule form (90 mg in 3 capsules, 30 mg per capsule) once after breakfast and once after dinner (twice a day, i.e., 180 mg per day)…	yes	Introduction	Despite its immense clinical importance, curcumin usage is limited due to low absorbability when ingested and poor bioavailability. Therefore, we used a drug delivery system (DDS) to develop a curcumin preparation (Theracurmin®) that was highly absorbable by the intestinal tract. In an aqueous solution, natural curcumin forms extremely large granules, while Theracurmin® contains extremely fine gr…					colloidal dispersion of curcumin
37	31987231	Ataei-Almanghadim, Farshbaf-Khalili, Ostadrahimi, Shaseb, Mirghafourvand	2020	The effect of oral capsule of curcumin and vitamin E on the hot flashes and anxiety in postmenopausal women: A triple blind randomised controlled trial	Complement Ther Med		BM	Iranian Registry of Clinical Trials (IRCT)	IRCT20120718010324N44	93	89	3	8 weeks	Inclusion criteria were women with normal menopause, enough literacy to fill out the questionnaires or accompanied by a literate person in the family, married, less than 6 years of menopause, at least 40 and at maximum 60 years of age, hot flashes at least twice a week. Exclusion criteria were tobacco and alcohol abuse and use of herbal remedies, stressors (e.g. death of first-degree relatives in…	postmenopausal women	curcumin				The first intervention group received oral capsule of curcumin (500mg) twice a day for eight weeks. The second intervention group received oral vitamin E (200 IU) twice a day for eight weeks. The third group (control) received placebo capsule twice a day for eight weeks. All capsules were identical in weight, shape, color and odor	no							not reported
38	32017253	Nouri-Vaskeh, Malek Mahdavi, Afshan, Alizadeh, Zarei	2020	Effect of curcumin supplementation on disease severity in patients with liver cirrhosis: A randomized controlled trial	Phytother Res		BM	Iranian Registry of Clinical Trials (IRCT)	IRCT20180802040678N1	70	60	2	3 months	Eligibility criteria included patients with liver cirrhosis aged 20–70 years with model for end-stage liver disease (MELD) score > 11 and arterial oxygen pressure > 60 mmHg who were selected from the gastroenterology outpatient clinic of Tabriz University of Medical Sciences. Exclusion criteria were any history of malignancy, hepatopulmonary syndrome, pulmonary hypertension (mean pulmonary artery…	patients with liver cirrhosis	curcumin				Patients in the intervention group (n = 35) received an oral dose of 1,000 mg curcumin per day divided into two equal doses of one 500 mg capsule for 3 months (curcumin, Karen Pharmaceutical & Nutrilife Co., Yazd, Iran). Subjects were advised to take the supplements with breakfast and dinner meals. The participants were asked to maintain their usual dietary intakes and physical activity during th…	yes	Discussion	Moreover, the study outcomes may be influenced by the supplement formulation. It is proposed that native curcumin has low bioavailability due to its hydrophobic nature, whereas nanoparticles formulation improves curcumin bioavailability and therapeutic efficacy (Garcia-Nino & Pedraza-Chaverri, 2014).					not reported
39	32311961	Shep, Dhaneshwar; Khanwelkar, Chitra; Gade, Prakashchandra; Karad, Satyanand	2020	Efficacy and safety of combination of curcuminoid complex and diclofenac versus diclofenac in knee osteoarthritis A randomized trial	Medicine (Baltimore)		BM	ISRCTN registry	ISRCTN10074826	140	140	2	28 days	the patients of either gender (aged 38–65 years) suffering from symptomatic OA of knee for at least 3 months with no joint deformities and requiring treatment with anti- inflammatory drugs were screened for eligibility after taking written informed consent. Patient meeting the American College of Rheumatology criteria for OA of the knee (confirmed by X-ray) and having moderate pain (Visual analog…	patients with arthritis	BCM-95				Patients fulfilling the eligibility criteria were enrolled and randomized to receive either diclofenac 50mg tablet (manufactured by Lupin Pharmaceuticals, Mumbai) twice daily or curcuminoid complex 500mg plus diclofenac 50mg (individual capsule and tablet was administered simultaneously, twice daily for 28 days (4 weeks). Curcuminoid complex was provided as 500mg zero size hard gelatin capsule (B…	yes	Introduction, Discussion, Conclusion	Introduction: However, poor oral absorption and rapid metabolism of curcumin severely curtails its bioavailability limiting its therapeutic efficacy which is a major concern. One of the approaches to increase the bioavailability of curcumin is to combine curcuminoids with essential oil of turmeric. Studies on curcuminoids combined with essential oil of turmeric shown that presence of curcumin in …	Discussion: The author confirmed by the results of subgroup analysis that analgesic effect of curcuminoids may be greater with bioavailability optimized preparations.[30] …. The inadequate results may be due to the poor bioavailability of curcumin which is a major hindrance to its therapeutic efficacy. Beneficial results obtained with combination therapy of diclofenac and curcuminoid complex in o…	Conclusion: Curcuminoid complex with increased bioavailability (BCM-95) and diclofenac could be a better alternative treatment option in symptomatic management of knee OA due to its better efficacy, and safety profile.			turmeric oils
40	29246725	Small, Gary W.; Siddarth, Prabha; Li, Zhaoping; Miller, Karen J.; Ercoli, Linda; Emerson, Natacha D.; Martinez, Jacqueline; Wong, Koon-Pong; Liu, Jie; Merrill, David A.; Chen, Stephen T.; Henning, Susanne M.; Satyamurthy, Nagichettiar; Huang, Sung-Cheng; Heber, David; Barrio, Jorge R.	2018	Memory and Brain Amyloid and Tau Effects of a Bioavailable Form of Curcumin in Non-Demented Adults: A Double-Blind, Placebo-Controlled 18-Month Trial	Am J Geriatr Psychiatry		BM	ClinicalTrials.gov	NCT01383161	46	40 or 30 - for different outcomes	2	18 months	To be included, volunteers needed to have objective cognitive performance scores and clinical histories that were consistent with normal aging or MCI (i.e., mild neurocognitive disorder) and inconsistent with dementia (i.e., major neurocognitive disorder).19.20 All subjects were between 50 and 90 years; agreed to participate for the entire 18 months; had adequate visual and auditory acuity for ne…	healthy volunteers	Theracurmin				In this double-blind parallel group randomized trial, the trial preparations (Theracurmin® (already sold as a health supplement) and placebo) were randomly numbered and their identities were concealed. Enrolled patients were instructed to ingest the preparation in a capsule form (90 mg in 3 capsules, 30 mg per capsule) once after breakfast and once after dinner (twice a day, i.e., 180 mg per day)…	yes	Introduction	Despite its immense clinical importance, curcumin usage is limited due to low absorbability when ingested and poor bioavailability. Therefore, we used a drug delivery system (DDS) to develop a curcumin preparation (Theracurmin®) that was highly absorbable by the intestinal tract. In an aqueous solution, natural curcumin forms extremely large granules, while Theracurmin® contains extremely fine gr…					colloidal dispersion of curcumin
41	29938621	Abdolahi M, Sarraf P ,Javanbakht MH, Honarvar NM, Hatami M , Soveyd N, Tafakhori A, Sedighiyan M, Djalali M , Jafarieh A, Masoudian Y, Djalali M	2018	A Novel Combination of ω-3 Fatty Acids and Nano-Curcumin Modulates Interleukin-6 Gene Expression and High Sensitivity C-reactive Protein Serum Levels in Patients with Migraine: A Randomized Clinical Trial Study	CNS Neurol Disord Drug Targets		BM	ClinicalTrials.gov	NCT02532023	80	68	4	2 months	Eighty eligible patients with an episodic migraine enrolled in this survey (including 64 females and 16 males aged 20-50)...All the patients were considered to have an episodic migraine as per the International Headache Society (IHS) criteria used as the standard by neurologists. All participants received three cyclic antidepressants plus β-blocker. None of the patients had any other diseases (su…	patients with migraine	nanocurcumin				A) a group receiving ω-3 and nanocurcumin supplementation, B) group receiving ω-3 supplementation and nano-curcumin placebo, C) group receiving nano-curcumin supplementation and ω-3 placebo, and D) group receiving ω-3 and nano-curcumin placebo as control group. The capsules containing ω-3, nano-curcumin or placebo were coded by a third person. Group A received 2500 mg ω-3 fatty acids (two capsule…	yes	Discussion	The results of present study show an additive relation between omega3 and nanocurcumin. Moreover, since the bioavailability of curcumin is too poor to exhibit efficacy in clinical trials even in high doses, the nano-curcumin was used in this study. Nanocurcumin is nanoparticle curcumin that increases that safely increases the absorption of curcumin 27-fold than that of curcumin powder...The effec…					nanocurcumin
42	29958053	Mohammadi, Farzaneh; Ghazi-Moradi, Maryam; Ghayour-Mobarhan, Majid; Esmaeili, Habibollah; Moohebati, Mohsen; Saberi-Karimian, Maryam; Safarian, Hamideh; Tavallaie, Shima; Ferns, Gordon A.; Sahebkar, Amirhosein	2019	The Effects of Curcumin on Serum Heat Shock Protein 27 Antibody Titers in Patients with Metabolic Syndrome	J Diet Suppl		BM	not reported	not reported	120	109	3	6 weeks	People who were 18–65 years old and had MetS according to International Diabetes Federation (IDF) criteria (IDF, 2010) were included in this study. Inclusion criteria were based on the IDF citeria: a waist circumference (WC) > 94 cm in men and > 80 cm in women plus any two of the following: (1) triglyceride (TG) 150 mg/dL or specific treatment for this condition, (2) HDL-C < 40 mg/dL in men and <…	patients with metabolic syndrome	curcumin	Meriva			One of the groups was assigned to receive 500 mg curcumin twice a day (1 g/d) for six weeks. The other groups were assigned to receive phospholipidated curcumin or placebo in the same amount as the first group.Participants were given unlabeled bottles containing capsules filled with 500 mg of unformulated or phospholipidated curcumin and were asked to take two capsules per day. Phospholipidated c…	yes	Discussion, Intoduction	Discussion: We used phospholipidated curcumin that is known to be more bioavailable compared to unformulated curcumin, but we could not find any significant changes in serum anti-Hsp 27 and anthropometric measures in patients with MetS following supplementation.	Introduction: Although curcumin has several potentially beneficial effects, it has low bioavailability (Anand, Kunnumakkara, Newman, & Aggarwal, 2007) because of its hydrophobic nature. Some methods have been used to improve the bioavailability, including consuming liposomal curcumin, curcumin nanoparticles, curcumin phospholipid complex, and structural analogs of curcumin and using adjuvants suc…				phospholipidated curcumin
43	30975196	Shep D	2019	Safety and efficacy of curcumin versus diclofenac in knee osteoarthritis: a randomized open-label parallel-arm study	Trials		BM	ISRCTN registry	ISRCTN10074826	149	139	2	4 weeks	Patients meeting the American College of Rheumatology (ACR) criteria for knee OA (confirmed by x-ray) and having moderate pain (visual analogue scale (VAS) score of 4 or greater) in the knee joint were included in the study.The following patients were excluded from the study: those who received a corticosteroid injection within the previous 4 weeks; had a history of active peptic ulcer, gas tric …	patients with arthritis	BCM-95				The intervention used in this clinical trial was curcumin (BCM-95® ) 500-mg zero size hard gelatin capsule (Curcugreen® , Arjuna Natural Ltd., Kerala, India). Each capsule contained curcuminoids and essential oil of turmeric complex (curcumin, demethoxycurcumin, bisdemethoxycurcumin, and volatile oils from turmeric rhizome) total not less than 95%, curcuminoids not less than 88%, and curcumin not…	yes	Background, Discussion, Conclusion	Background: However, the poor oral bioavailability of curcumin ham pers its therapeutic efficacy, which is a major concern. The bioavailability of curcumin can be increased by combining curcuminoids with essential oil of turmeric [27, 28]. The availability of curcumin in blood plasma was seven times higher after consuming curcuminoids and essential oil of turmeric than normal curcumin.	Discussion: Poor bioavailability is the major drawback of free cur cumin. In the meta-analysis of data from clinical trials with curcumin supplementation, it was reported that reduction in pain severity did not reach statistical signifi cance with respect to treatment duration. The results of subgroup analysis confirmed that bioavailable optimized preparations increased the analgesic effect of cu…	Conclusion: Our study results suggest that curcumin with increased bioavailability (BCM-95®) can be a good alternative treat ment option in patients with knee OA who are into lerant to the side effects of NSAIDs.			turmeric oils
44	31347643	Ahmed Nasef N, Loveday SM, Golding M, Martins R, Shah T, Clarke MW, Coad J, Moughan P, Garg ML, Singh H	2019	Food matrix and co-presence of turmeric compounds influence bioavailability of curcumin in healthy humans	Food Funct		BM	not reported	not reported	17	14	4	6 hours	Inclusion criteria were: males, 18-40 years with a BMI between 18 and 30 kg/m2 . Exclusion criteria were: Smokers, those taking blood pressure medication, a history of cardiovascular disease, stroke, diabetes, high blood pressure, high cholesterol, gastrointestinal disorder, renal, liver disease or vigorous exercise for >4 hours per week. All participants underwent a screening visit and completed…	healthy volunteers	curcumin				The turmeric root was sourced from a local distributor (packaged by Healthy and Fresh limited, Auckland). The turmeric powder was made by lyophilising fresh turmeric and hand-grinding the material into a fine powder using a mortar and pestle. The curcumin powder used in the study was a food grade commercial brand produced by ethyl acytate extraction of turmeric root, and consisted of  95 % w/w c…	yes	Introduction, Discussion, Conclusion	Introduction: Curcumin has poor bioavailability, but absorption is increased when it is part of a food 16. One study in rats, showed that turmeric exhibited better potential in comparison to curcumin in reversing thyroid hormone (T3)-induced oxidative stress 17, suggesting curcumin may be more Page 1 of 13 Food & Function Food & Function Accepted Manuscript Published on 19 July 2019. Downloaded b…	Discussion: multiple mentions	Conclusion: Curcuminoid bioavailability is enhanced when curcumin is consumed as turmeric. The bioavailability of curcuminoids in the powdered curcumin meal was very low. Increased curcuminoid containing lipids and amorphous aggregates in the turmeric meals may have contributed to the increased bioavailability. This could be due to the presence of cooccurring components such as starch, turmeric o…			not reported
45	31608447	Liu X, Hunter DJ, Eyles J, McLachlan AJ, Adiwidjaja J, Eagles SK, Wang X	2020	Pharmacokinetic assessment of constituents of Boswellia serrata, pine bark extracts, curcumin in combination including methylsulfonylmethane in healthy volunteers	J Pharm Pharmacol		BM	not reported	not reported	16		4	24 hours	Healthy female and male volunteers over the age of 18 years with the ability to comply with the planned procedures were recruited through posters around the hospital campus. Participants were excluded from the study if they had any history of liver or kidney disease or had a known hypersensitivity or intolerance to any of the four ingredients used in the study. They were also excluded if they wer…	healthy volunteers	Theracurmin				Theracurmin_x0001_ Triple product was supplied in capsules by BioCeuticals_x0001_ (Alexandria, NSW, Australia). Boswellin_x0001_ Super, Oligopin_x0001_ and OptiMSM_x0001_ were supplied in powder by BioCeuticals_x0001_ and encapsulated by Pharmaceutical Packaging Professionals (Port Melbourne, VIC, Australia). All products were manufactured according to Good Manufacturing Practice as per the Inter…	yes	Results and Discussion	While the time course of curcumin was similar to Kanai et al.’s report,[20] the plasma concentrations were significantly lower in the present study despite using what is claimed to be the most highly bioavailable dose form of curcumin (Theracurmin Triple). The main reason for this discrepancy was due to the different curcumin form being quantified. Kanai et al. [33] used b-glucuronidase to deconj…					colloidal dispersion of curcumin
46	29974228	Briskey D, Sax A, Mallard AR, Rao A	2019	Increased bioavailability of curcumin using a novel dispersion technology system (LipiSperse®)	Eur J Nutr		BM	not reported	not reported	18		2	24 hours	Participants were excluded based on the presence of a clinically significant medical condition assessed at the time of recruitment. These included, but were not limited to; cardiovascular, neurological, psychiatric, renal, immunological, endocrine (including uncontrolled diabetes or thyroid disease) and haematological conditions. Other exclusion criteria included antioxidant supplementation (incl…	healthy volunteers	LipiSperse	curcumin			LipiSperse® is a mixture of surfactants, polar lipids and solvents specifically chosen for their ability to embed into the lipophilic crystal structure of the active ingredient, while keeping the hydrophilic head on the surface. This in turn increases the wettability of the crystal, by lowering the surface tension, which allows it to disperse in water (1) Curcumin CWD 90 with LipiSperse® (Pharmak…	yes	Introduction, Discussion	multiple mentions					curcumin embedded with surfactants, polar lipids and solvents
47	29299989	Panahi Y, Khalili N, Sahebi E, Namazi S, Atkin SL, Majeed M, Sahebkar A	2017	Curcuminoids Plus Piperine Modulate Adipokines in Type 2 Diabetes Mellitus	Curr Clin Pharmacol		BM	Iranian Registry of Clinical Trials (IRCT)	IRCT201505301165N4	118	100	2	12 weeks	Adult subjects aged 18-65 years were recruited from those referring to the Diabetes Clinic of the Baqiyatallah Hospital (Tehran, Iran). The inclusion criteria were diagnosis of T2DM based on fasting plasma glucose (FPG) ≥ 126 mg/dL, glycated hemoglobin (HbA1C) ≥ 6.5%, or the use of anti-diabetic treatments. Exclusion criteria were pregnancy or breastfeeding, lack of possibility to give an informe…	patients with type 2 diabetes mellitus	Curcumin C3 complex plus Bioperine				Subjects who met the mentioned inclusion criteria (n=118) were randomly allocated to either curcuminoids (curcumin C3 Complex®, Sami Labs LTD, Bangalore, India) or placebo for a period of 12 weeks. To enhance the oral bioavailability of curcuminoids, 5 mg piperine (Bioperine®; Sami Labs LTD, Bangalore, India) was added to each 500 mg curcuminoids capsule. C3 Complex® preparation that was used in …	yes	Materials and Methods, Discussion	Materials and Methods: To enhance the oral bioavailability of curcuminoids, 5 mg piperine (Bioperine®; Sami Labs LTD, Bangalore, India) was added to each 500 mg curcuminoids capsule.	Discussion: Within the active curcuminoid preparation, piperine was added to enhace the curcumin absorption.				piperine
48	28881347	Nasseri E, Mohammadi E, Tamaddoni A, Qujeq D, Zayeri F, Zand H.	2017	Benefits of Curcumin Supplementation on Antioxidant Status in Î²-Thalassemia Major Patients: A Double-Blind Randomized Controlled Clinical Trial	Ann Nutr Metab. 2017		AJK	Iranian Registry of Clinical Trials (IRCT)	IRCT2016053028165N1.	68		2	12 weeks	Eighteen to 40-year-old male and female patients with β-thalassemia major were eligible for inclusion in the trial if they were regularly transfused to keep the Hb above the 9.5 mg/dL and were chelated with deferoxamine with a dose of 40–50 mg/kg bw at least 4 day/week. Study exclusion criteria were as follows: changes in drug regimen during the study, taking any nutritional supplements within 3 …	β-Thalassemia Major Patients:	curcumin				Subjects in the curcumin group ( n = 34) were given two 500 mg curcumin capsules (Aburaihan Phar- maceutical Company, Tehran, Iran) daily for 12 weeks. β-Thalassemia major patients in the placebo group ( n = 34) were given 2 placebo capsules (Aburaihan Pharmaceutical Company, Tehran, Iran) daily for the same period. Placebo capsules were sim- ilar in size, weight, and color like the curcumin caps…	no							not reported
49	29194612	Dolati S, Aghebati-Maleki L, Ahmadi M, Marofi F, Babaloo Z, Ayramloo H, Jafarisavari Z, Oskouei H, Afkham A, Younesi V, Nouri M, Yousefi M.	2018	Nanocurcumin restores aberrant miRNA expression profile in multiple sclerosis, randomized, double-blind, placebo-controlled trial	J Cell Physiol	is it randomised in groups	AJK	ClinicalTrials.gov	NCT03150966.	85		2	6 months	At the initiation of study, the mean age was 34.6 ±8.4 years (SD), and the median expanded disability status scale (EDSS) score was < 5/5. Patients were excluded if they had been treated with anti-inflammatory drugs and/or immunosuppressive agents.	multiple sclerosis	Sinacurcumin				Curcumin nanomicelles were prepared by Exir Nano Sina Co. in Tehran, Iran from pharmaceutical excipients and C3‐complex form of curcumin. The percentage of encapsulation of curcumin in this nanomicelle was about 100% with an average size of 10 nm. This formulation has a higher bioavailability compared to the other similar products.18 The curcumin nanomicelle (40 mg) and placebo (500 mg, wheat flo…	yes	Introduction, Methods, Discussion	Introduction: In recent years, more orally bioavailable formulations of curcumin have been developed to increase the oral bioavailability of this substance in humans.16 It is necessary to investigate these formulations by way of animal studies and to clinically translate them for medical purposes in humans. The present study therefore assessed the effects of a new formulation of curcumin on the c…	Methods: The percentage of encapsulation of curcumin in this nanomicelle was about 100% with an average size of 10 nm. This formulation has a higher bioavailability compared to the other similar products.	Discussion: Overall, the possible reason why clinical symptoms in RA did not improve with nanomicelle curcumin may be that the dosage used was too low. Second, if nanomicelle curcumin was indeed bioavailable, then it was either not sufficient enough or simply not efficacious in RA.			nanomicellar curcumin
50	30427093	Saadipoor A, Razzaghdoust A, Simforoosh N, Mahdavi A, Bakhshandeh M, Moghadam M, Abdollahi H, Mofid B.	2019	Randomized, double-blind, placebo-controlled phase II trial of nanocurcumin in prostate cancer patients undergoing radiotherapy	Phytother Res		AJK	ClinicalTrials.gov	NCT02724618	64		2	3 months	Patients with histologically confirmed adenocarcinoma of the prostate and the performance status of 0–2 who were candidates for 3D con- formal or intensity modulated radiotherapy (IMRT) were included in the study. Moreover, all patients had to have normal complete blood count at baseline. Patients with metastatic prostate cancer; kidney and liver dysfunction; gastrointestinal disorders such as in…	patients with cancer	Sinacurcumin				Curcumin nanomicelles were prepared by Exir Nano Sina Co. in Tehran, Iran from pharmaceutical excipients and C3‐complex form of curcumin. The percentage of encapsulation of curcumin in this nanomicelle was about 100% with an average size of 10 nm. This formulation has a higher bioavailability compared to the other similar products.18 The curcumin nanomicelle (40 mg) and placebo (500 mg, wheat flo…	yes	Introduction, Methods, Discussion	Introduction: In recent years, more orally bioavailable formulations of curcumin have been developed to increase the oral bioavailability of this substance in humans.16 It is necessary to investigate these formulations by way of animal studies and to clinically translate them for medical purposes in humans. The present study therefore assessed the effects of a new formulation of curcumin on the c…	Methods: The percentage of encapsulation of curcumin in this nanomicelle was about 100% with an average size of 10 nm. This formulation has a higher bioavailability compared to the other similar products.	Discussion: Overall, the possible reason why clinical symptoms in RA did not improve with nanomicelle curcumin may be that the dosage used was too low. Second, if nanomicelle curcumin was indeed bioavailable, then it was either not sufficient enough or simply not efficacious in RA.			nanomicellar curcumin
51	30684965	Thota RN, Acharya SH, Garg ML.	2019	Curcumin and/or omega-3 polyunsaturated fatty acids supplementation reduces insulin resistance and blood lipids in individuals with high risk of type 2 diabetes: a randomised controlled trial	Lipids Health Dis. 2019 Jan 26		AJK	Australian Clinical Trials Registry	12615000559516.	64		4	12 weeks	Participants with high risk of developing diabetes (assessed through Australian diabetes risk assessment tool, AUSDRISK) or with impaired fasting glucose (IFG) or im- paired glucose tolerance (IGT), were recruited from the Hunter Region, New South Wales, Australia through re- cruitment flyers and media advertisements. They were screened through telephone interviews based on the inclu- sion criter…	patients with type 2 diabetes mellitus	Meriva				Curcumin used in the current study is commercially available MERIVA® formulation that contains more than 20% curcuminoids (curcumin: demethoxycurcumin: bisdemethoxycurcumin in the ratio of 75:15:10) complexed with soy lecithin in a 1:2 weight ratio, delivering 90 mg in each tablet.	no							phospholipidated curcumin
52	30814417	Tanabe Y, Chino K, Sagayama H, Lee HJ, Ozawa H, Maeda S, Takahashi H.	2019	Effective Timing of Curcumin Ingestion to Attenuate Eccentric Exercise-Induced Muscle Soreness in Men	J Nutr Sci Vitaminol (Tokyo). 2019		AJK	not reported	not reported	24		2	4 days	PRE subjects (n58; age, 28.863.6 y; height, 170.864.9 cm; body weight, 65.2611.0 kg; %fat, 18.065.0%) POST subjects (n58; age, 29.863.4 y; height, 173.265.6 cm; body weight, 71.265.6 kg; %fat, 19.265.3%) control subjects (CON; n58; age, 28.063.2 y; height, 173.262.7 cm; body weight, 65.765.9 kg; %fat, 19.764.8%) ingested 180 mg/d of oral placebo for 4 d after exercise.	healthy volunteers	Theracurmin				Theracurmin_x0001_ Triple product was supplied in capsules by BioCeuticals_x0001_ (Alexandria, NSW, Australia). Boswellin_x0001_ Super, Oligopin_x0001_ and OptiMSM_x0001_ were supplied in powder by BioCeuticals_x0001_ and encapsulated by Pharmaceutical Packaging Professionals (Port Melbourne, VIC, Australia). All products were manufactured according to Good Manufacturing Practice as per the Inter…	yes	Results and Discussion	While the time course of curcumin was similar to Kanai et al.’s report,[20] the plasma concentrations were significantly lower in the present study despite using what is claimed to be the most highly bioavailable dose form of curcumin (Theracurmin Triple). The main reason for this discrepancy was due to the different curcumin form being quantified. Kanai et al. [33] used b-glucuronidase to deconj…					colloidal dispersion of curcumin
53	29043927	Stohs SJ, Ji J, Bucci LR, Preuss HG.	2018	A Comparative Pharmacokinetic Assessment of a Novel Highly Bioavailable Curcumin Formulation with 95% Curcumin: A Randomized, Double-Blind, Crossover Study	J Am Coll Nutr		BM	ClinicalTrials.gov	NCT02474953	15	12	2	48 hours	healthy adult volunteers (6 male and 6 female) between the ages of 18 and 45 years with a body mass index (BMI) of 18–29.9 kg/m2 . Inclusion criteria were as follows: If female, was not of childbearing potential or was using a medically approved method of birth control and had a negative urine pregnancy test result. Exclusion criteria included a BMI 30 kg/m2;women who were pregnant, breastfeeding…	healthy volunteers	BioCurc	curcumin			The novel proprietary CLDM formulation (BioCurc) used in this study was developed and supplied by Boston BioPharm (Southlake, TX). The 95% curcumin (curcuminoids) used as such and in the formulation was obtained from Novel Ingredients (East Hanover, NJ; Lot #650036563) and was composed of approximately 85% curcumin, 13% demethoxycurcumin, and 2% bisdemethoxycurcumin. The primary constituents of t…	yes	Introduction, Discussion	multiple mentions					micromicellar curcumin(oids) formulation
54	30345312	T Krishnareddy N, Thomas JV, Nair SS, N Mulakal J, Maliakel BP, Krishnakumar IM.	2018	A Novel Curcumin-Galactomannoside Complex Delivery System Improves Hepatic Function Markers in Chronic Alcoholics: A Double-Blinded, randomized, Placebo-Controlled Study.,	Biomed Res Int		LP	Indian Medical Council and Drug Controller General of India approved Clinical Trial Registry	CTRI/2018/03/012385	48		2	8 weeks	Healthy male subjects, aged between 30 and 50 years (n = 48), habitually consuming more than six units per week [1 unit =150mL of wine or 360mL of beer or 45mL of 40% (v/v) alcohol] were enrolled from the outpatients list of Life Care Hospital, Bangalore, India, where the subjects visited for routine medical checkup and consultation. The selection was based on the criteria of National Institute o…	Chronic alcoholics	CGM				Two-piece hard shell gelatin capsules of CGM (250mg × 1) containing 39.1% curcuminoids, manufactured in a GMP (good manufacturing practices) facility, were obtained from M/s Akay Flavours & Aromatics Pvt. Ltd., Cochin, India. Total curcuminoids content as a sum of curcumin, DMC, and BDMC was estimated by a validated high performance liquid chromatography (HPLC) method as reported earlier [23].	yes	Introduction, Discussion, Conclusion	Introduction: But the poor oral bioavailability of curcumin contributed by its insolubility, instability, poor absorption, and rapid biotransformation has made it a typical class IV BCS molecule with poor pharmacokinetics [14, 15]. A umber of enhanced bioavailable formulations of curcumin as demonstrated by the enhanced plasma concentration of curcumin metabolites (glucuronide and sulfate conjuga…	Discussion: Thus, the present study employed a highly bioavailable form of curcumin, CGM, that has been shown to deliver bioactive forms of free (unconjugated) curcuminoids into plasma with significant cellular ptake when administered orally [37, 38]. It was hypothesized that formulations capable of delivering significant levels of free curcuminoids over conjugated curcumin metabolites would alle…	Conclusion: The present randomized controlled study evaluated the efficacy of curcumin among subjects diagnosed to have alcohol induced fatty liver characterized by elevated levels of liver function marker.Considering the significance of free (unconjugated) curcuminoids in bioactivity, a novel bioavailable formulation of curcumin with fenugreek galactomannans (CGM) that has already been shown to …			curcumin(oids)-galactomannoside complex
55	29900913	Saran G, Umapathy D, Misra N, Channaiah SG, Singh P, Srivastava S, Shivakumar S.	2018	A comparative study to evaluate the efficacy of lycopene and curcumin in oral submucous fibrosis patients: A randomized clinical trial.,	Indian J Dent Res		LP	not reported	not reported	60		2	3 months	patients who presented with characteristic signs and symptoms of OSMF such as restricted mouth opening, presence of blanching with palpable vertical fibrous bands, burning sensation on eating spicy food were clinically categorized into Group-A and Group-B with equal distribution of 30 each after fulfilling the eligibility criteria for OSMF.	patients with skin disease	Turmix				curcumin tablets (curcuma longa extract: 300 mg and piper nigrum: 5 mg). Patients were advised to take one tablet thrice daily per day for a period of 3 months (curcumin was under the trade name of Turmix manufactured by Sanat Pharmaceuticals Ltd, New Delhi, India) Both the drugs were purchased from local pharmaceutical shop and were Food and Drug Administration (FDA) approved with Lycored having…	yes	Discussion	Curcumin exhibits low oral bioavailability in rodents and may undergo intestinal metabolism; absorbed curcumin undergoes rapid first‑pass metabolism and excretion in the bile. It is estimated that about 40%–85% of curcumin remains unaltered after ingestion in the gastrointestinal tract where it is absorbed by the intestinal mucosa. Therefore, as the bioavailability of curcumin is low, its effect …					piperine
56	29894377	Ross SM.	2018	Curcuma longa (TheracuminÂ®): A Bioavailable Form of Curcumin and Its Cognitive Benefits.,	Holist Nurs Pract	Trial protocol; not report of a completed research. I think this should be excluded.	LP	not reported	not reported	40		2	18 months	Test subjects met the inclusion criteria and received a regimen of screening laboratory tests and magnetic resonance imaging to eliminate the possibility of reversible causes of cognitive impairement.22 Neuropsychological tests were performed to ensure the exclusion of patients with dementia and to verify that patients who met the inclusion criteria had normal aging or experienced mild cognitive …	healthy volunteers	Theracurmin				Theracurmin_x0001_ Triple product was supplied in capsules by BioCeuticals_x0001_ (Alexandria, NSW, Australia). Boswellin_x0001_ Super, Oligopin_x0001_ and OptiMSM_x0001_ were supplied in powder by BioCeuticals_x0001_ and encapsulated by Pharmaceutical Packaging Professionals (Port Melbourne, VIC, Australia). All products were manufactured according to Good Manufacturing Practice as per the Inter…	yes	Results and Discussion	While the time course of curcumin was similar to Kanai et al.’s report,[20] the plasma concentrations were significantly lower in the present study despite using what is claimed to be the most highly bioavailable dose form of curcumin (Theracurmin Triple). The main reason for this discrepancy was due to the different curcumin form being quantified. Kanai et al. [33] used b-glucuronidase to deconj…					colloidal dispersion of curcumin
57	29806132	Mohammadi E, Tamaddoni A, Qujeq D, Nasseri E, Zayeri F, Zand H, Gholami M, Mir SM.	2018	An investigation of the effects of curcumin on iron overload, hepcidin level, and liver function in Î˛-thalassemia major patients: A double-blind randomized controlled clinical trial.,	Phytother Res		LP	Iranian Registry of Clinical Trials (IRCT)	IRCT2016053028165N1	68		2	12 weeks	Male and female patients with β‐thalassemia major between 18 and 40 years old were eligible for inclusion in the trial if they were on stable medication with deferoxamine and regular transfusion program to keep the Hb level above the 9.5 mg/dl. The study exclusion criteria included changes in drug regimen during the study, taking any nutritional supplements within 3 months before the study or dur…	Beta-thalassemia major patients	curcumin				two 500 mg curcumin capsules (Aburaihan Pharmaceutical Company, Tehran, Iran) daily	yes	Discussion	It is likely that the controversy in the results obtained by mentioned studies originated from different clinical characteristics of the participants, curcumin doses, duration of the intervention, and research methodology. In addition, the study outcomes may be influenced by the supplement formulation. It is suggested that native curcumin has low bioavailability because of its hydrophobic nature,…					not reported
58	29802852	Cruz-Correa M, Hylind LM, Marrero JH, Zahurak ML, Murray-Stewart T, Casero RA Jr, Montgomery EA, Iacobuzio-Donahue C, Brosens LA, Offerhaus GJ, Umar A, Rodriguez LM, Giardiello FM.	2018	Efficacy and Safety of Curcumin in Treatment of Intestinal Adenomas in Patients With Familial Adenomatous Polyposis.,	Gastroenterology		LP	ClinicalTrials.gov	NCT00641147	44		2	12 months	Patients with FAP 18–85 years old who had not undergone colectomy or had undergone colectomy with ileorectal anastomosis or ileal anal pouches and had at least 5 intestinal adenomatous polyps were eligible for the study. The following were the reasons for exclusion from the study: absence of effective birth control (in women of childbearing age); pregnancy; a white blood cell count lower than 3,5…	Treatment of Intestinal Adenomas in Patients With Familial Adenomatous Polyposis	curcumin				100% pure curcumin in 3 500-mg capsules or identical-appearing placebo capsules orally 2 times a day for 12 months in consecutively numbered bottles. The curcumin and placebo were generously supplied by the National Cancer Institute.	yes	Discussion	Curcumin, a naturally occurring polyphenol compound used as a food spice, is viewed as a potential cancer chemopreventive agent because of its effect on multiple tumor progression pathways. Moreover, the limited oral bioavailability of curcumin results in only case reports of side effects, and yet this agent could be efficacious through luminal activity.					not reported
59	29600580	Bilia AR, Bergonzi MC, Isacchi B, Antiga E, Caproni M.	2018	Curcumin nanoparticles potentiate therapeutic effectiveness of acitrein in moderate-to-severe psoriasis patients and control serum cholesterol levels.,	J Pharm Pharmacol		LP	not reported	not reported	30		2	16 weeks	patients with moderate-to severe psoriasis histologically confirmed with a Psoriasis Area Severity Index (PASI) ≥ 10.	patients with skin disease	nanoparticles - curcumin nanocrystals stabilised with hydrophyllic polymer				The nanoparticles were filled into hard gelatin capsules No. 000 (Galeno, Prato, Italy) to obtain capsules containing 500 mg curcumin. Uniformity of content and mass tests were according to Ph. Eur. Stability of formulation within three different lots was studied over 1 year maintaining the capsules at room temperature (24°C 0.5°C), analysed every 3 months. Curcumin content and nanoparticle size …	yes	Introduction, Discussion, Conclusion	Introduction: 1) Indeed, carrier-free drug nanoparticles, represent the most suitable technology for compounds with Papp value < 10 5, high melting point and high doses as in the case of curcumin, able to enhance oral absorption and bioavailability, reducing the dose of the conventional oral dosage forms.[10] 2) Additionally, in agreement to the Prandtl equation,[21] the submicron particles lead …	Discussion: 1) After the complete characterisation of the nanoparticles, their colloidal stability and lack of nanoparticles aggregation was also evaluated being a pre-requirement to accomplish enhanced oral bioavailability. Additionally, due to their small particle size (<1 l), curcumin nanoparticles can present bioadhesion to the gastrointestinal mucosa or simply go into in the intervillar spac…	Conclusion: Currently, submicron crystals represent the most approved and marketed products for oral administration because of the enhanced therapeutic effectiveness, because the limited subjectvariability and fed/fasted state and the improved bioavailability.[38] Actually, preparation of nanoparticles is among the most profitable and simplest technique to increase therapeutic value poorly solubl…			nanoparticles - curcumin nanocrystals stabilised with hydrophyllic polymer
60	29352425	Ahmadi M, Agah E, Nafissi S, Jaafari MR, Harirchian MH, Sarraf P, Faghihi-Kashani S, Hosseini SJ, Ghoreishi A, Aghamollaii V, Hosseini M, Tafakhori A.	2018	Safety and Efficacy of Nanocurcumin as Add-On Therapy to Riluzole in Patients With Amyotrophic Lateral Sclerosis: A Pilot Randomized Clinical Trial.,	Neurotherapeutics		LP	Iranian Registry of Clinical Trials (IRCT)	IRCT2015062411424N3	54		2	12 months	Consecutive male and female patients with an age range of 18 to 85 years and definite or probable diagnosis of ALS (according to the revised version of El Escorial criteria) were assessed for eligibility. Patients with familial ALS or any first degree relatives with ALS; severe respiratory dysfunction (assisted ventilation > 8 h/day); ongoing pregnancy or breastfeeding; severe renal, liver, or he…	Patients With Amyotrophic Lateral Sclerosis	Sinacurcumin				Curcumin nanomicelles were prepared by Exir Nano Sina Co. in Tehran, Iran from pharmaceutical excipients and C3‐complex form of curcumin. The percentage of encapsulation of curcumin in this nanomicelle was about 100% with an average size of 10 nm. This formulation has a higher bioavailability compared to the other similar products.18 The curcumin nanomicelle (40 mg) and placebo (500 mg, wheat flo…	yes	Introduction, Methods, Discussion	Introduction: In recent years, more orally bioavailable formulations of curcumin have been developed to increase the oral bioavailability of this substance in humans.16 It is necessary to investigate these formulations by way of animal studies and to clinically translate them for medical purposes in humans. The present study therefore assessed the effects of a new formulation of curcumin on the c…	Methods: The percentage of encapsulation of curcumin in this nanomicelle was about 100% with an average size of 10 nm. This formulation has a higher bioavailability compared to the other similar products.	Discussion: Overall, the possible reason why clinical symptoms in RA did not improve with nanomicelle curcumin may be that the dosage used was too low. Second, if nanomicelle curcumin was indeed bioavailable, then it was either not sufficient enough or simply not efficacious in RA.			nanomicellar curcumin
61	29316908	Haroyan A, Mukuchyan V, Mkrtchyan N, Minasyan N, Gasparyan S, Sargsyan A, Narimanyan M, Hovhannisyan A.	2018	Efficacy and safety of curcumin and its combination with boswellic acid in osteoarthritis: a comparative, randomized, double-blind, placebo-controlled study.,	BMC Complement Altern Med		LP	ClinicalTrials.gov	NCT02390349	201		3	12 weeks	Inclusion criteria Patients diagnosed with degenerative hypertrophic OA (M 17, according to International Statistical Classification of Diseases and Related Health Problems 10th Revision (ICD-10) Version for 2014 of bone joints and verified by radiography (Grade I -III by Kellgren-Lawrence, 2007 radiographic grades [53]) were eligible. Included patients were those aged 40–80 years of either sex, …	patients with arthritis	BCM-95	Curamin - combines clinically proven BCM-95/Curcugreen curcumin and BosPure boswellia with DLPA and nattokinase			Curamin® 500 mg capsules and CuraMed® (BCM-95) 500 mg capsules were manufactured according to GMP and released by EuroPharma USA (Batch No. 141006 and 141,007). Each capsule of CuraMed contains 552–578 mg of BCM-95® as a dry extract, (DERnative, 25:1) from Curcuma longa L. rhizome (extraction solvents: ethanol 99% V/V, ethylacetate. 100%) corresponding to 500 mg curcuminoids (curcumin −376 mg, de…	yes	Introduction, Discussion	Introduction: challenge in curcumin research is its bioavailability. Due to its hydrophobic nature, curcumin has low absorption, fast metabolism, and fast systemic elimination [18, 19]. Hence, several studies have focused on improving curcumin bioavailability via different strategies, such as improving the solubility of curcumin using heat [20, 21], etheric oils [22–24], solubilizing polymers [25…	Discussion: One possible explanation is that boswellic acid may increase the bioavailability of curcumin. In vitro, boswellic acid is known to reduce the level of β-glucuronidase in monosodium urate-activated neutrophyls [74]. Administration of boswellic acid to arthritic animals inhibited betaglucuronidase activity in various sub-cellular fractions [75]. It is possible that the boswellic acid-in…				turmeric oils
62	29291429	Ferguson JJA, Stojanovski E, MacDonald-Wicks L, Garg ML.	2018	Curcumin potentiates cholesterol-lowering effects of phytosterols in hypercholesterolaemic individuals. A randomised controlled trial.,	Metabolism		LP	Australian New Zealand Clinical Trials Registry	1261500095650.	70		4	4 weeks	Participants with hypercholesterolaemia were recruited from the Hunter region (NSW, Australia) by radio announcements, newspaper articles and advertisements placed around the local community. Volunteers were assessed for eligibility by a study investigator if they were: healthy adults aged between 18 to 70 years; fasting plasma total cholesterol > 5.5 mmol/L; no CVD, diabetes mellitus, kidney/liv…	obesity	Meriva				Each 1 gram curcumin tablet contained 500 mg curcuma phospholipid (Meriva ® Indena) plus excipients; delivering 100 mg curcumin. The placebo tablet was comparable but devoid of both curcuminoids and soy lecithin, containing more microcrystalline cellulose. Participants were instructed to consume two tablets each day (one with morning meal and one with evening meal). The PS-enriched vegetable fat …	yes	Introduction, Discussion, Conclusion	Introduction: Curcumin is poorly bioavailable as it rapidly undergoes degradation in the liver [15]. Incorporation of curcumin into liposomes and phospholipids [24], encapsulation as polymer nanoparticles and complexed with piperine [25], a known inhibitor of hepatic and intestinal glucuronidation have been shown to improve bioavailability. Curcumin supplementation is safe in humans with no adver…	Discussion: 1) Despite the promising findings from preclinical investigations, current clinical evidence remains scarce and somewhat inconsistent. A recent RCT by Panahi et al reported significant improvements in circulating blood lipids after supplementation with bioavailability-enhanced curcuminoids in metabolic syndrome individuals [54]. 2) The included studies were largely heterogeneous; indi…	Conclusion: Future investigations involve the development of a single food containing PS and curcumin for ease of consumption, improved compliance and bioavailability, and ultimately enhanced lipid-lowering in hypercholesterolaemic individuals at risk of CVD.			phospholipidated curcumin
63	29237386	Soveyd N, Abdolahi M, Djalali M, Hatami M, Tafakhori A, Sarraf P, Honarvar NM.	2018	The Combined Effects of ω -3 Fatty Acids and Nano-Curcumin Supplementation on Intercellular Adhesion Molecule-1 (ICAM-1) Gene Expression and Serum Levels in Migraine Patients	CNS Neurol Disord Drug Targets	SLIČNA STUDIJA KAO 20 - ABDOLAHI	BM	ClinicalTrials.gov	NCT02532023	72	66	4	2 months	This randomized double-blind, placebo-controlled clinical trial included seventy two patients with episodic migraine (80% female and 20% male, aged 20-50), who had no aura symptoms and/or relevant diseases (such as renal, liver and cardiovascular diseases, diabetes, cancer, or inflammatory disorders, according to patient reports). Exclusion criteria for the study were allergies or adverse reactio…	patients with migraine	nanocurcumin				They also received one capsule/day that contained 80 mg nano-curcumin.	no							nanocurcumin
64	29193350	Alizadeh F, Javadi M, Karami AA, Gholaminejad F, Kavianpour M, Haghighian HK.	2018	Curcumin nanomicelle improves semen parameters, oxidative stress, inflammatory biomarkers, and reproductive hormones in infertile men: A randomized clinical trial.,	Phytother Res		LP	Iranian Registry of Clinical Trials (IRCT)	IRCT2016072519669N2	60		2	10 weeks	The Inclusion criteria were willing to contribute, age range between 20 and 45, oligosthenoterozospermia disease of unknown origin (idiopathic) based on WHO criteria(Jungwirth et al., 2012), normal levels of gonadotropins, testosterone and serum prolactin, and asthenospermia with mobility less than 50% (idiopathic). Patients were excluded from the study if any of the following conditions existed:…	infertile men	Sinacurcumin				Curcumin nanomicelles were prepared by Exir Nano Sina Co. in Tehran, Iran from pharmaceutical excipients and C3‐complex form of curcumin. The percentage of encapsulation of curcumin in this nanomicelle was about 100% with an average size of 10 nm. This formulation has a higher bioavailability compared to the other similar products.18 The curcumin nanomicelle (40 mg) and placebo (500 mg, wheat flo…	yes	Introduction, Methods, Discussion	Introduction: In recent years, more orally bioavailable formulations of curcumin have been developed to increase the oral bioavailability of this substance in humans.16 It is necessary to investigate these formulations by way of animal studies and to clinically translate them for medical purposes in humans. The present study therefore assessed the effects of a new formulation of curcumin on the c…	Methods: The percentage of encapsulation of curcumin in this nanomicelle was about 100% with an average size of 10 nm. This formulation has a higher bioavailability compared to the other similar products.	Discussion: Overall, the possible reason why clinical symptoms in RA did not improve with nanomicelle curcumin may be that the dosage used was too low. Second, if nanomicelle curcumin was indeed bioavailable, then it was either not sufficient enough or simply not efficacious in RA.			nanomicellar curcumin
65	29034576	Barber-Chamoux N, Milenkovic D, Verny MA, Habauzit V, Pereira B, Lambert C, Richard D, Boby C, Mazur A, Lusson JR, Dubray C, Morand C.	2018	Substantial Variability Across Individuals in the Vascular and Nutrigenomic Response to an Acute Intake of Curcumin: A Randomized Controlled Trial.,	Mol Nutr Food Res	"Measurements were made 2 hours after intake, which was a time point previously reported as the peak plasma concentration of curcumin in humans [19]. A 3-to-5 day washout period between the two visits was required." (crossover study) -BM	LP	ClinicalTrials.gov	NCT01543386.	18		2	2 hours	Subjects were recruited in the Clermont-Ferrand region (France) through several media. Eighteen Caucasian smokers in primary prevention, aged 50 to 70 years, were included in the study. Volunteers were eligible if they smoked at least 10 cigarettes per day for at least the last five years. Nine men and 9 post-menopausal women were recruited. Subjects taking lipid-lowering drugs, anti-hypertensive…	chronic smokers	curcumin				Purified curcumin, or diferuloylmethane (C21H20O6), was purchased from Cooper Laboratory (Melun, France). The placebo consisted of microcrystalline cellulose (E460). Both curcumin powder and the placebo were prepared by the Clermont-Ferrand University Hospital pharmacy in red capsules (500 mg each) to ensure blinding of treatments.	yes	Methods	Methods: Considering that curcumin is both safe and well tolerated even at high doses (up to 8 g/day) [19], and also poorly available, with plasma concentrations only detectable for an intake greater than 3.6 g [20], the acutely administered dose of curcumin was set at 5g (ten 500-mg capsules) in the present trial. Measurements were made 2 hours after intake, which was a time point previously rep…					not reported
66	28965778	Wynn JK, Green MF, Hellemann G, Karunaratne K, Davis MC, Marder SR.	2018	The effects of curcumin on brain-derived neurotrophic factor and cognition in schizophrenia: A randomized controlled study.,	Schizophr Res	Patients were medicated, and it is not reported which medicines they were taking. There could be many combinations of differnet medicines with curcuma	LP	ClinicalTrials.gov	NCT02104752	45		2	8 weeks	Stable, medicated outpatients meeting DSM-5 criteria for schizophrenia were recruited from the VA Greater Los Angeles Healthcare System(VAGLAHS) and outpatient clinics in the Los Angeles area. All participants had the capacity to give and provided written informed consent in accordancewith procedures approved by the Institutional Review Board at VAGLAHS.	patients with schizophrenia	Theracurmin				Theracurmin_x0001_ Triple product was supplied in capsules by BioCeuticals_x0001_ (Alexandria, NSW, Australia). Boswellin_x0001_ Super, Oligopin_x0001_ and OptiMSM_x0001_ were supplied in powder by BioCeuticals_x0001_ and encapsulated by Pharmaceutical Packaging Professionals (Port Melbourne, VIC, Australia). All products were manufactured according to Good Manufacturing Practice as per the Inter…	yes	Results and Discussion	While the time course of curcumin was similar to Kanai et al.’s report,[20] the plasma concentrations were significantly lower in the present study despite using what is claimed to be the most highly bioavailable dose form of curcumin (Theracurmin Triple). The main reason for this discrepancy was due to the different curcumin form being quantified. Kanai et al. [33] used b-glucuronidase to deconj…					colloidal dispersion of curcumin
67	28850308	Amalraj A, Varma K, Jacob J, Divya C, Kunnumakkara AB, Stohs SJ, Gopi S.	2017	A Novel Highly Bioavailable Curcumin Formulation Improves Symptoms and Diagnostic Indicators in Rheumatoid Arthritis Patients: A Randomized, Double-Blind, Placebo-Controlled, Two-Dose, Three-Arm, and Parallel-Group Study.,	J Med Food	The authors wrote "Patients who used any anti-inflammatory, antirheumatoid, analgesic, steroid, or other drugs that in the opinion of the investigators would interfere with the study were not permitted for 4 weeks in the case of parenteral or intraarticular drugs and 2 weeks in the case of oral drugs before study enrollment and during the study period." -- but, it is not clear which medicines wer…	LP	not reported	not reported	36		3	90 days	Eligible subjects were either male or female with diagnosed RA according to the revised 2010 American College of Rheumatology (ACR) criteria (with RA functional class of II), a Disease Activity Score (DAS) greater than 5.1, and the sum of the SJC and TJC greater than eight at screening and baseline. At the screening, the patients had either CRP >0.6 mg/dL or ESR >28 mm/h. Secondary Sjo¨gren’s syn…	patients with arthritis	Acumin				administration of two different doses of the novel highly bioavailable curcumin in a turmeric matrix formulation with placebo in patients with active RA. The curcumin study product (Acumin ) was supplied by Aurea Biolabs (P) Ltd., Cochin, Kerala, India. Thirty-six patients were randomized in a 1:1:1 ratio to receive 250mg of the study product as the lowdose curcumin, 500mg as the high-dose curcum…	yes	All sections of the manuscript - the focus is on "novel, highly bioavailable curcumin formulation"						curcumin in turmeric matrix formulation
68	28840615	Ghazimoradi M, Saberi-Karimian M, Mohammadi F, Sahebkar A, Tavallaie S, Safarian H, Ferns GA, Ghayour-Mobarhan M, Moohebati M, Esmaeili H, Ahmadinejad M.	2017	The Effects of Curcumin and Curcumin-Phospholipid Complex on the Serum Pro-oxidant-Antioxidant Balance in Subjects with Metabolic Syndrome.,	Phytother Res		LP	Iranian Registry of Clinical Trials (IRCT)	IRCT2014052014521N3	120		3	6 weeks	Generally, 120 subjects who met inclusion criteria, such as age of 18 to 65 years, no consumption of nutritional supplements and drugs in the past 3– 6 months, consent for participation in this research, and MetS (on the basis of the International Diabetic Federation criterion, 2005), were admitted by a nutritional clinic of Ghaem Hospital in Mashhad, Iran. Subjects with systemic disease and lact…	patients with metabolic syndrome	curcumin	Meriva			Study intervention. Subjects were given blinded bottles containing 500-mg capsules of curcumin and phospholipidated curcumin and were asked to take two capsules per day. Phospholipidated curcumin contained a complex of curcumin and soy phosphatidylcholine in a 1:2 weight ratio and two parts of microcrystalline cellulose to improve flowability, with an overall content of curcumin in the final prod…	yes	Introduction	Evidence from numerous papers has shown that curcumin has poor absorption, biodistribution, metabolism, and bioavailability. Thus, continuous research on curcumin found some possible ways to overcome these problems. To increase bioavailability, longer circulation, better permeability, and resistance to metabolic processes of curcumin, several formulations have been prepared, which include nanopar…					phospholipidated curcumin
69	28735818	Panahi Y, Khalili N, Sahebi E, Namazi S, Reiner Ĺ˝, Majeed M, Sahebkar A.	2017	Curcuminoids modify lipid profile in type 2 diabetes mellitus: A randomized controlled trial.,	Complement Ther Med		LP	Iranian Registry of Clinical Trials (IRCT)	IRCT201505301165N4	118		2	12 weeks	Adult subjects aged 18–65 years were recruited from those referring to the Diabetes Clinic of the Baqiyatallah Hospital (Tehran, Iran). The inclusion criteria were diagnosis of T2DM based on fasting plasma glucose (FPG)≥126 mg/dL, glycated hemoglobin (HbA1C)≥6.5%, or the use of anti-diabetic treatments. Exclusion criteria were pregnancy or breastfeeding, lack of possibility to give an informed co…	patients with type 2 diabetes mellitus	Curcumin C3 complex plus Bioperine				Subjects who met the mentioned inclusion criteria (n=118) were randomly allocated to either curcuminoids (curcumin C3 Complex®, Sami Labs LTD, Bangalore, India) or placebo for a period of 12 weeks. Curcuminoid and placebo capsules were matched in shape, size and color, and the color of placebo was matched to that of curcuminoid powder. To enhance the oral bioavailability of curcuminoids, 5 mg pip…	yes	Introduction, Methods	Introduction: The oral absorption of curcumin is low due to its hydrophobic nature, and its metabolism and sytemic elimination are rapid, leading to a low systemic bioavailability. This issuehas been resolved by using several formulation improvements, such as coadministration with absorption- enhancing adjuvants such as piperine.31	Methods: To enhance the oral bioavailability of curcuminoids, 5 mg piperine (Bioperine®; Sami Labs LTD, Bangalore, India) was added to each 500 mg curcuminoids capsule.				piperine
70	28698350	Jazayeri-Tehrani SA, Rezayat SM, Mansouri S, Qorbani M, Alavian SM, Daneshi-Maskooni M, Hosseinzadeh-Attar MJ.	2017	Efficacy of nanocurcumin supplementation on insulin resistance, lipids, inflammatory factors and nesfatin among obese patients with non-alcoholic fatty liver disease (NAFLD): a trial protocol.,	BMJ Open		LP	Iranian Registry of Clinical Trials (IRCT)	IRCT2016071915536N3	84		2	3 months	Inclusion criteria: 1. Age: 25–50 years. 2. Overweight/obesity (25 ≤BMI<35). 3. NAFLD diagnosis by a radiologist based on the ultrasound test. 4. An informed consent. Exclusion criteria 1. A history of alcohol consumption during the last 12 months based on personal admission. 2. Regular intakes of non-steroidal anti-inflammatory drugs, antibiotics and corticosteroids during the last 6 months. 3. …	patients with nonalcoholic fatty liver disease (NAFLD)	Sinacurcumin				Curcumin nanomicelles were prepared by Exir Nano Sina Co. in Tehran, Iran from pharmaceutical excipients and C3‐complex form of curcumin. The percentage of encapsulation of curcumin in this nanomicelle was about 100% with an average size of 10 nm. This formulation has a higher bioavailability compared to the other similar products.18 The curcumin nanomicelle (40 mg) and placebo (500 mg, wheat flo…	yes	Introduction, Methods, Discussion	Introduction: In recent years, more orally bioavailable formulations of curcumin have been developed to increase the oral bioavailability of this substance in humans.16 It is necessary to investigate these formulations by way of animal studies and to clinically translate them for medical purposes in humans. The present study therefore assessed the effects of a new formulation of curcumin on the c…	Methods: The percentage of encapsulation of curcumin in this nanomicelle was about 100% with an average size of 10 nm. This formulation has a higher bioavailability compared to the other similar products.	Discussion: Overall, the possible reason why clinical symptoms in RA did not improve with nanomicelle curcumin may be that the dosage used was too low. Second, if nanomicelle curcumin was indeed bioavailable, then it was either not sufficient enough or simply not efficacious in RA.			nanomicellar curcumin
71	28478481	Abdolahi M, Tafakhori A, Togha M, Okhovat AA, Siassi F, Eshraghian MR, Sedighiyan M, Djalali M, Mohammadzadeh Honarvar N, Djalali M.	2017	The synergistic effects of Ď‰-3 fatty acids and nano-curcumin supplementation on tumor necrosis factor (TNF)-Î± gene expression and serum level in migraine patients.,	Immunogenetics		LP	ClinicalTrials.gov	NCT02532023	80		4	2 months	Eighty patients with episodic migraine (80% female and 20% male, aged 20–50) enrolled in this study. The patients had no any other disease (renal, liver, and cardiovascular disease, cancer, diabetes, or inflammatory disorders based on patient’s reports). Six participated patients (five female and one male) were excluded from the study because of changes in their drugs. Exclusion criteria included…	patients with migraine	nanocurcumin				The participants in group I received 2500 mg ω-3 fatty acids (two capsules, each one 1250 mg/day fish oil) and 80 mg nano-curcumin (one capsule/day), the group II patients were supplemented with 2500 mg ω-3 fatty acids (two capsules, each one 1250 mg/day fish oil) and nano-curcumin placebo (paraffin oil, one capsule/day), the patients in group III received 80 mg nano-curcumin (one capsule/day) an…	yes	Discussion	It is necessary to mention that bioavailability of curcumin is very low and very high doses are needed to exhibit beneficial clinical impacts. In this regard, in our study, we used nanocurcumin instead of curcumin, which is nanoparticle of curcumin and safely increases curcumin absorption about 27-fold (Kanai et al. 2012; Sasaki et al. 2011).					nanocurcumin
72	28370178	Laine F, Laviolle B, Bardou-Jacquet E, Fatih N, Jezequel C, Collet N, Ropert M, Morcet J, Hamon C, Reymann JM, LorĂ©al O.	2017	Curcuma decreases serum hepcidin levels in healthy volunteers: a placebo-controlled, randomized, double-blind, cross-over study.,	Fundam Clin Pharmacol		LP	ClinicalTrials.gov	NCT01489592	18		2	48 hours	As hepcidin and iron parameters vary during the menstrual cycle [19, 20], only healthy male volunteers were included. They were medication-free, non-smokers, and they did not have excessive alcohol consumption (ie more than 30 g of alcohol per day). All subjects had no abnormality identified at clinical examination, and normal routine biological tests, including serum iron parameters (iron, trans…	healthy volunteers	curcuminoids				Subjects received, in random order, a single oral administration of 6 g of curcuma (Laboratoires Cooper, Melun, France). The preparation was a mixture of curcuminoids (curcumin, bisdemethoxy curcumin and demethoxy curcumin) extracted from the rhizomes of Curcuma longa L (turmeric). The powder was inserted into pills by the pharmacy of Rennes University Hospital. The appearance of pills was strict…	yes	Discussion	Second, the relatively high dose of curcuma used in our study induced moderate effects on serum hepcidin probably due to the low oral bioavailability of curcumin. Therefore new formulations of curcuma with enhanced oral bioavailability should be tested in further studies [31].					not reported
73	28349250	Shao N, Jia H, Li Y, Li J.	2017	Curcumin improves treatment outcome of Takayasu arteritis patients by reducing TNF-Î±: a randomized placebo-controlled double-blind clinical trial.,	Immunol Res		LP	not reported	not reported	289		2	4 weeks	acute TA according to the American College of Rheumatology classification criteria [19], which utilized the following conditions as inclusion criteria: (1) C-reactive protein (CRP) above 5 mg/L, (2) erythrocyte sedimentation rate (ESR) above 30 mm/h, and (3) previous invasive angiography and/or magnetic resonance imaging (MRI) data. Chest roentgenogram was used to confirm that all participating p…	paients with coronary disease	curcumin				Patients in each group were administered a capsule which contained either 300 mg curcumin or placebo (Sigma- Aldrich, St. Louis, MO, USA) daily for 4 weeks, consistent with previous report [18].	no							not reported
74	28198120	Mohammadi A, Sadeghnia HR, Saberi-Karimian M, Safarian H, Ferns GA, Ghayour-Mobarhan M, Sahebkar A.	2017	Effects of Curcumin on Serum Vitamin E Concentrations in Individuals with Metabolic Syndrome.,	Phytother Res		LP	Iranian Registry of Clinical Trials (IRCT)	IRCT2014052014521N3	120		3	6 weeks	Inclusion criteria were an age range of 18–65 years and having a MetS according to International Diabetic Federation criteria. Exclusion criteria included known systemic diseases; lactation; pregnancy; and consumption of the antihypertensive, antidyslipidemic or antidiabetic drugs; and nutritional supplements.	patients with metabolic syndrome	curcumin-phospholipid complex	curcumin			Only this; I do not see more details (producer): NOTE: 'absorption-enhanced curcumin' is referred throughout the paper as 'curcumin-phospholipid complex' or 'lecithinized form' Patients were randomly divided into three treatment groups: a group receiving capsules of absorption-enhanced curcumin (1 g/day equivalent to 200-mg pure curcumin/day) for a period of 6 weeks )n = 40), a group receiving ca…	yes	Methods	Methods: a group receiving capsules of absorption-enhanced curcumin (1 g/day equivalent to 200-mg pure curcumin/day)	This was mentioned in discussion, and reference title mentions bioavailability, but no mention of bioavailability in the text. Discussion: There was a significant elevation in serum superoxide dismutase activities, a borderline significant elevation in reduced glutathione levels and a significant reduction in malondialdehyde concentrations in the curcuminoids compared with the placebo group (Pana…				curcumin-phospholipid complex
75	28158893	Panahi Y, Kianpour P, Mohtashami R, Jafari R, Simental-MendĂ­a LE, Sahebkar A.	2017	Efficacy and Safety of Phytosomal Curcumin in Non-Alcoholic Fatty Liver Disease: A Randomized Controlled Trial.,	Drug Res (Stuttg)		LP	Iranian Registry of Clinical Trials (IRCT)	IRCT2015122525641N2	87		2	8 weeks	diagnosis of NAFLD (grades 1–3) was made according to liver ultrasonography. Exclusion criteria were pregnancy or breastfeeding, NAFLD secondary to alcohol consumption, smoking, consumption of hypoglycemic, hypolipidemic and anti- inflammatory medications as well as any drug known to affect hepatic function, and presence of hepatitis, coronary, renal, pulmonary and thyroid diseases. All patients …	patients with nonalcoholic fatty liver disease (NAFLD)	Meriva				Administered curcumin had a phytosomal formulation (Meriva®; Indena S.p.A, Milan, Italy) that contained a complex of curcumin and soy phosphatidylcholine in a 1:2 weight ratio, and 2 parts of microcrystalline to improve flowability, with an overall content of curcumin in the final product of around 20%.	no							phospholipidated curcumin
76	28070018	Santos-Parker JR, Strahler TR, Bassett CJ, Bispham NZ, Chonchol MB, Seals DR.	2017	Curcumin supplementation improves vascular endothelial function in healthy middle-aged and older adults by increasing nitric oxide bioavailability and reducing oxidative stress.,	Aging (Albany NY)		LP	ClinicalTrials.gov	NCT01968564	39		2	12 weeks	Thirty-nine healthy men and postmenopausal women aged 45 to 74 years from Boulder County, Colorado and the surrounding areas were studied. All participants were non-smokers and free of clinical diseases, including peripheral arterial disease (ankle-brachial index >0.90), as determined by medical history, physical examination, blood chemistries, and blood pressure and electrocardiogram at rest and…	healthy volunteers	Longvida				Placebo or curcumin capsules [2000 mg/day Longvida® (~400 mg curcumin; solid lipid particle formulation)] provided by Verdure Sciences (Noblesville, IN) were taken once every morning while fasted. The Food and Drug Administration categorized curcumin as a supplement for the administration utilized in this study.	yes	Discussion/limitations	Caution should be taken in generalizing the present findings to other supplements containing curcumin or dietary consumption of curcumin, due to the differences in formulations between supplements and the varying absorption/bioavailability of curcumin from other sources. Using the same formulation as our study, Gota et al. [89] demonstrated that circulating curcumin was detectable one hour after …	Many words "bioavailability" mentioned only in the context of nitrous oxide bioavailability, and not curcumin				solid-lipid particle formulation
77	27894336	Thota RN, Acharya SH, Abbott KA, Garg ML.	2016	Curcumin and long-chain Omega-3 polyunsaturated fatty acids for Prevention of type 2 Diabetes (COP-D): study protocol for a randomised controlled trial.,	Trials		LP	Australian New Zealand Clinical Trials Registry	ACTRN12615000559516	80		4	12 weeks	Participants with high risk of developing diabetes (assessed through Australian diabetes risk assessment tool, AUSDRISK) or with impaired fasting glucose (IFG) or impaired glucose tolerance (IGT), were recruited from the Hunter Region, New South Wales, Australia through recruitment flyers and media advertisements. They were screened through telephone interviews based on the inclusion criteria: ag…	patients with type 2 diabetes mellitus	Meriva				Program clinical trial facility or John Hunter hospital, were randomised to one of the four interventions: Placebo (PL, 2 x placebo tablets matching for curcumin plus 2x1000mg corn oil capsules per day), curcumin (CC, 2x500mg curcumin (Meriva®) tablets, providing 180 mg of curcumin plus 2x1000mg corn oil capsules per day), LCn-3PUFA (FO, 2x1000mg fish oil (EPAX 1050 TG) capsules providing 1.2 g D…	no							phospholipidated curcumin
78	27789120	Wu S, Xiao D.	2016	Effect of curcumin on nasal symptoms and airflow in patients with perennial allergic rhinitis.,	Ann Allergy Asthma Immunol		LP	not reported	not reported	262		2	2 months	A total of 313 adult patients with perennial AR were screened according to international guildlines.12 All patients had at least a 2-year history of seasonal AR and positive skin prick test results to multiple allergens. The main exclusion criteria included asthma that required long-term inhaled or systemic corticosteroids within the previous 30 days, topical or systemic treatment with corticoste…	perennial allergic rhinitis	curcumin				Curcumin (500 mg/d; ORGANIKA Health Products, Richmond, British Columbia, Canada) was orally administered once a day for a consecutive 2 months according to previous human studies.10,11 No other pharmacologic treatments were allowed during this study.	no							not reported
79	27761693	Srivastava S, Saksena AK, Khattri S, Kumar S, Dagur RS.	2016	Curcuma longa extract reduces inflammatory and oxidative stress biomarkers in osteoarthritis of knee: a four-month, double-blind, randomized, placebo-controlled trial.,	Inflammopharmacology		LP	Clinical Trial Registry of India	CTRI/2015/12/006438	160		2	4 months	The criteria for establishing a patient suffering from KOA were according to the guidelines proposed/issued by ‘The American College of Rheumatology’ (Altman et al. 1991). Inclusion criteria The patients within the age group of 40–80 years of both sexes, who were suffering from primary KOA according to the above-mentioned eligibility criteria who accepted to participate, were included in the stud…	patients with arthritis	Haridra				The extract from rhizomes of CL, developed and registered as ‘Haridra’ by Himalaya Drug Company Bangalore, India was used in this trial. The formulation/manufacturing of the Turmeric A (CL extract) capsules (Batch no. 1210001FD) and Turmeric B/Placebo capsules (Talc, batch no. 1210002FD) was carried out as per the principles of current Good Manufacturing Practices (cGMP) and quality parameters as…	yes	Discussion	Madhu et al. (2013) have used curcuminoids free CL extract in a dose of 1000 mg/day, while Belcaro et al. (2010) have used a complex of curcumin in dose of 200 mg. It is claimed by the later workers that the complex increases bioavailability of curcumin, while the adverse events if any are decreased to a great extent.					curcuminoids blended with rhizome powder
80	27723543	Lopresti AL, Drummond PD.	2017	Efficacy of curcumin, and a saffron/curcumin combination for the treatment of major depression: A randomised, double-blind, placebo-controlled study.,	J Affect Disord		LP	Australian New Zealand Clinical Trials Registry	ACTRN12615000791538	123		4	12 weeks	2.2. Participants 2.2.1. Inclusion criteria Male and female participants aged 18-65 years were eligible to participate if they met the DSM-IV criteria for current major depressive disorder and had an Inventory of Depressive Symptomatology selfrated version (IDS-SR30) score ≥18. The diagnosis of major depression and atypical depression subtype was made by the first author, an experienced clinical …	major depression	BCM-95				Placebo (cellulose), curcumin, and curcumin/saffron capsules were supplied by Dolcas-Biotech LLT. (New Jersey, USA), and were identical in appearance. All participants were commenced on a one-week, placebo run-in phase, where they were instructed to take one capsule, twice daily. After this blinded, one-week phase, they were then randomly allocated to one of four treatment conditions comprising t…	yes	Discussion	Future examination of these compounds should also take into consideration quality and bioavailability. We used a patented curcumin extract (BCM-95®), demonstrated to have increased bioavailability compared to standard curcumin, and a curcumin/piperine combination (Antony et al., 2008). Whether similar antidepressant efficacy can be achieved with other curcumin extracts requires investigation.					turmeric oils
81	27616885	Funamoto M, Sunagawa Y, Katanasaka Y, Miyazaki Y, Imaizumi A, Kakeya H, Yamakage H, Satoh-Asahara N, Komiyama M, Wada H, Hasegawa K, Morimoto T.	2016	Highly absorptive curcumin reduces serum atherosclerotic low-density lipoprotein levels in patients with mild COPD.,	Int J Chron Obstruct Pulmon Dis		LP	UMIN Clinical Trials Registry	R000010713	48		2	24 weeks	The subjects were men or women (age, 20–85 years) who met the following criteria: 1) patients with COPD at stage 0, I, or II according to the definition by the Japanese Respiratory Society and 2) patients who have never smoked at least for the past 4 months. We enrolled patients with COPD (including those being treated for the condition) who were classified as having stage I (mild) or stage II (m…	mild COPD	Theracurmin				the subjects were randomly assigned to one of the two groups (the Theracurmin® [Theravalues Corporation, Kioi, Tokyo, Japan] group or the placebo group). The subjects took three capsules of Theracurmin® (Theracurmin® is sold as a health supplement) or a placebo (90 mg in total, 30 mg per capsule) twice a day (after breakfast and dinner, total dose: 180 mg). Theracurmin® or a placebo was taken ove…	yes	Abstract, Introduction	Abstract: We hypothesized that Theracurmin®, a highly absorptive curcumin with improved bioavailability using a drug delivery system, ameliorates the inflammatory status in subjects with mild COPD.	Introduction: Because of its various biological activities, curcumin may be used clinically. However, the drawbacks of curcumin are a very limited absorbability when ingested and a poor bioavailability. Thus, we used a drug delivery system to develop a highly absorbable curcumin preparation (Theracurmin®; Theravalues Corporation, Kioi, Tokyo, Japan) to increase its absorption in the intestinal tr…				colloidal dispersion of curcumin
82	27470399	Panahi Y, Hosseini MS, Khalili N, Naimi E, Simental-MendĂ­a LE, Majeed M, Sahebkar A.	2016	Effects of curcumin on serum cytokine concentrations in subjects with metabolic syndrome: A post-hoc analysis of a randomized controlled trial.,	Biomed Pharmacother	This is a secondary analysis. Quote: "This study is a post-hoc analysis performed on the samples obtained from our previous investigation [28]." Ref 28: Y. Panahi, N. Khalili, M.S. Hosseini, M. Abbasinazari, A. Sahebkar, Lipidmodifying effects of adjunctive therapy with curcuminoids-piperine combination in patients with metabolic syndrome: results of a randomized controlled trial, Complement. The…	LP	not reported	not reported	117	100	2	8 weeks	Inclusion criteria were males and females who were not originally receiving lipid-lowering therapy, for whom a diagnosis of MetS was made according to the criteria defined by the National Cholesterol Education Program Adult Treatment Panel III (NCEP-ATP III) guidelines as follows: _x0001_3 of the following conditions: waist circumference _x0001_102 cm (male) or _x0001_88 cm (female), blood pressu…	patients with metabolic syndrome	Curcumin C3 complex plus Bioperine				Subjects who met the inclusion criteria were randomly assigned to either curcumin (Curcumin C3 Complex1, Sami Labs LTD, Bangalore, India; n = 59) or matched placebo (n = 58) for a period of 8 weeks. Randomization was performed via alternative allocation of participants to capsule bottles (identical in shape, size and color) labelled as “code A” or “code B”. Curcumin was administered at a daily do…	yes	Methods	In order to improve the bioavailability problem of curcumin, 5 mg piperine (Bioperine1; Sami Labs LTD, Bangalore, India) was added to each 500 mg curcumin capsule [32].					piperine
83	27297718	Panahi Y, Hosseini MS, Khalili N, Naimi E, Soflaei SS, Majeed M, Sahebkar A.	2016	Effects of supplementation with curcumin on serum adipokine concentrations: A randomized controlled trial.,	Nutrition	This study is a post-hoc analysis performed on the samples obtained from our previous investigation (17). Ref 17: Panahi Y, Khalili N, Hosseini MS, Abbasinazari M, Sahebkar A. Lipid-modifying effects of adjunctive therapy with curcuminoids–piperine combination in patients with metabolic syndrome: Results of a randomized controlled trial. Complementary therapies in medicine. 2014;22(5):851-7.	LP	UMIN Clinical Trials Registry	UMIN000018339	117	100	2	8 weeks	Inclusion criteria were males and females who were not originally receiving lipid-lowering therapy, for whom a diagnosis of MetS was made according to the criteria defined by the National Cholesterol Education Program Adult Treatment Panel III (NCEP-ATP III) guidelines as follows: _x0001_3 of the following conditions: waist circumference _x0001_102 cm (male) or _x0001_88 cm (female), blood pressu…	patients with metabolic syndrome	Curcumin C3 complex plus Bioperine				Subjects who met the inclusion criteria were randomly assigned to either curcumin (Curcumin C3 Complex1, Sami Labs LTD, Bangalore, India; n = 59) or matched placebo (n = 58) for a period of 8 weeks. Randomization was performed via alternative allocation of participants to capsule bottles (identical in shape, size and color) labelled as “code A” or “code B”. Curcumin was administered at a daily do…	yes	Methods	In order to improve the bioavailability problem of curcumin, 5 mg piperine (Bioperine1; Sami Labs LTD, Bangalore, India) was added to each 500 mg curcumin capsule [32].					piperine
84	27270872	Rahmani S, Asgary S, Askari G, Keshvari M, Hatamipour M, Feizi A, Sahebkar A.	2016	Treatment of Non-alcoholic Fatty Liver Disease with Curcumin: A Randomized Placebo-controlled Trial.,	Phytother Res		LP	Iranian Registry of Clinical Trials (IRCT)	IRCT2014110511763N18	80		2	8 weeks	Adult subjects referring to the Endocrinology and Metabolism Research Center with symptoms of metabolic syndrome including waist circumference ≥ 102 cm (male) or≥ 88cm (female), blood pressure ≥ 130/ 85mmHg, triglycerides ≥ 1.7 mmol/L, high-density lipoprotein cholesterol (HDL-C)<1.03 mmol/L (males) or<1.29 mmol/L (females), and fasting blood glucose ≥ 6.1 mmol/L were screened for eligibility. In…	patients with nonalcoholic fatty liver disease (NAFLD)	amorphous curcuminoid dispersion				Eligible subjects were randomly assigned to curcumin (500 mg/day of an amorphous dispersion preparation comprising 70-mg curcuminoids) (n = 40) or placebo (n = 40). Curcumin and placebo powder were filled into shape-matched, size-matched, and color-matched capsule and dispensed in identical blinded bottles.	yes	Discussion	Curcumin is known to have low oral bioavailability that has been suggested to be, at least in part, due to the low aqueous solubility of this compound. Low oral bioavailability of curcumin has prompted extensive research to develop bioavailable products with the aim of enhancing the pharmacological effects of curcumin (Liu et al., 2016). One useful approach is to convert the crystalline structure…					amorphous curcuminoid dispersion
85	27267893	Kuriakose MA, Ramdas K, Dey B, Iyer S, Rajan G, Elango KK, Suresh A, Ravindran D, Kumar RR, R P, Ramachandran S, Kumar NA, Thomas G, Somanathan T, Ravindran HK, Ranganathan K, Katakam SB, Parashuram S, Jayaprakash V, Pillai MR.	2016	A Randomized Double-Blind Placebo-Controlled Phase IIB Trial of Curcumin in Oral Leukoplakia.,	Cancer Prev Res (Phila)		LP	Clinical Trial Registry of India	CTRI/091/000113	223		2	6 months	The principal inclusion criteria were the presence of clinical and histologically confirmed oral leukoplakia of size more than 15 mm2 in area and with any linear dimension more than 1 cm, no previous biopsy or treatment for head and neck cancer and no chemopreventive treatment prior to 3 months of accrual, Zubrod performance of 0 to 2, normal hematological and biochemical parameters and ability t…	oral leukoplakia	BCM-95				The investigational product was curcumin, reconstituted with turmeric oil and dispensed in capsules (BCM95®–Biocurcumax™). Pre-clinical pharmacokinetic studies have demonstrated that its bioavailability was, approximately, six times more than curcumin alone (20). Curcumin was dispensed in calendar packs of three 600 mg capsules in a twice daily regimen consumed orally after food (3.6 g/day) for s…	yes	Methods	Methods: The investigational product was curcumin, reconstituted with turmeric oil and dispensed in capsules (BCM95®–Biocurcumax™). Pre-clinical pharmacokinetic studies have demonstrated that its bioavailability was, approximately, six times more than curcumin alone (20).					turmeric oils
86	27124606	Panahi Y, Kianpour P, Mohtashami R, Jafari R, Simental-MendĂ­a LE, Sahebkar A.	2016	Curcumin Lowers Serum Lipids and Uric Acid in Subjects With Nonalcoholic Fatty Liver Disease: A Randomized Controlled Trial.,	J Cardiovasc Pharmacol		LP	Iranian Registry of Clinical Trials (IRCT)	IRCT2015122525641N2	102		2	8 weeks	The study population comprised subjects with NAFLD (grades 1-3; according to liver sonography) who were selected from adults referring to the Gastroenterology and Hepatology Clinic of the Baqiyatallah Hospital (Tehran, Iran). Exclusion criteria were pregnancy or breastfeeding, NAFLD secondary to alcohol consumption, smoking, consumption of hypoglycemic, hypolipidemic and anti-inflammatory medicat…	patients with nonalcoholic fatty liver disease (NAFLD)	Meriva				Eligible subjects were randomly assigned to curcumin (1000 mg/day in two divided doses) (n=50) or control (n=52) group. Curcumin was administered for 8 weeks in the form of 500 mg capsules, and patients were advised to take the capsules after meal. Administered curcumin had a phytosomal formulation (Meriva®; Indena S.p.A, Milan, Italy) that contained a complex of curcumin and soy phosphatidylchol…	yes	Discussion	Although a meta-analysis of 5 randomized controlled trials did not suggest a significant lipid-lowering activity of curcumin (37). However, this meta-analysis was based on a limited number of studies and individuals, and most of the include studies were conducted with unformulated curcumin which is considered to have a low systemic bioavailability. Since most of the randomized controlled trials s…					phospholipidated curcumin
87	27102361	Rainey-Smith SR, Brown BM, Sohrabi HR, Shah T, Goozee KG, Gupta VB, Martins RN.	2016	Curcumin and cognition: a randomised, placebo-controlled, double-blind study of community-dwelling older adults.,	Br J Nutr		LP	Australian New Zealand Clinical Trials Registry	ACTRN12611000437965	160		2	12 months	In all, 160 community-dwelling older adults were enrolled in to the study at the McCusker Alzheimer’s Research Foundation, Western Australia. Inclusion criteria were as follows: age 40–90 years, with good health and no significant cerebral vascular disease; no significant cognitive impairments as indicated by the Informant Questionnaire on Cognitive Decline in the Elderly or by objective memory a…	community dwelling older adults	BCM-95				Intervention This randomised, double-blind, placebo-controlled study was conducted for a period of 12 months. Eligible participants were identified according to age and sex before being randomly assigned into either the curcumin (n 80) or the placebo (n 80) treatment groups. The curcumin group ingested 1 × 500mg BCM-95®CG (BiocurcumaxTM) capsule three times a day (1500 mg/d total), after meals wi…	yes	Introduction, Discussion	Introduction: The authors listed limited bioavailability of curcumin (due to dose or formulation), short duration of the studies and the fact that these trials were conducted on individuals already diagnosed with AD in whom cerebral pathology would be considerably advanced as possible explanations for the lack of significant results. Participants in the curcumin group received a single daily dose…	Discussion: Bioavailability is an important consideration in studies of curcumin supplementation. Poor absorption of orally administered curcumin as well as rapid metabolism in the intestine and liver have long been identified as limitations of curcumin therapy. Thus, a great deal of research activity has focused on the development of formulations, which are more readily absorbed and yield increa…				turmeric oils
88	27043120	Pandaran Sudheeran S, Jacob D, Natinga Mulakal J, Gopinathan Nair G, Maliakel A, Maliakel B, Kuttan R, Im K.	2016	Safety, Tolerance, and Enhanced Efficacy of a Bioavailable Formulation of Curcumin With Fenugreek Dietary Fiber on Occupational Stress: A Randomized, Double-Blind, Placebo-Controlled Pilot Study.,	J Clin Psychopharmacol		LP	Government of India	CTRI/2014/08/004897	60		3	30 days	Healthy adult human volunteers (51 males and 9 females; mean [SD] age, 33 [7]), working at responsible positions in privately owned companies in shifts, were selected for the study. Subjects under medications or health supplementation were excluded from the study. The volunteers were not allowed to take food containing turmeric, caffeine, theobromine, or tea products during the period of the stud…	occupational stress	CGM	curcumin			Curcumagalactomannosides and unformulated standard curcumin were manufactured in a Good Manufacturing Practices (GMP)–certified plant and kindly provided byM/s Akay Flavours and Aromatics Pvt Ltd, Kerala, India. Total curcuminoids content and the ratio of the curcuminoids (curcumin, DMC, and BDMC) were analyzed by high-performance liquid chromatography. The details of analysis and the methods wer…	yes	Multiple sections of the manuscript - too many to copy - even in the title; the focus is on the bioavailable formulation, and its bioavailability						curcumin(oids)-galactomannoside complex
89	26909743	Kocher A, Bohnert L, Schiborr C, Frank J.	2016	Highly bioavailable micellar curcuminoids accumulate in blood, are safe and do not reduce blood lipids and inflammation markers in moderately hyperlipidemic individuals.,	Mol Nutr Food Res		LP	ClinicalTrials.gov	NCT01925547	42		2	6 weeks	Seventeen men (50 ± 20 years) and twenty-five women (52 ± 16 years) took part in the study. Inclusion criteria to participate in the study were total cholesterol concentrations >200 mg/dL, and/or LDL-C >135 mg/dL and/or triacylglycerol concentrations >200 mg/dL and/or CRP concentrations >2 mg/L. Exclusion criteria were daily intake of medications (with the exception of contraceptives), pregnancy …	obesity	curcuminoid micelles prepared with Tween-80				2.1 Formulations The curcuminoid micelles were produced with native curcumin powder (Jupiter Leys, Cochin, Kerala State, India), which contained 82% curcumin, 16% demethoxycurcumin (DMC), and 2% bis-demethoxycurcumin (BDMC). Curcuminoid micelles comprised 7% curcumin powder (equal to 6% curcumin) and 93% Tween-80 (Kolb, Hedingen, Switzerland) and were produced by and a kind gift of AQUANOVA AG (D…	yes	multiple sections of the manuscript; even the title cites highly bioavailable formulation						curcuminoid micelles prepared with Tween-80
90	26771294	Hejazi J, Rastmanesh R, Taleban FA, Molana SH, Hejazi E, Ehtejab G, Hara N.	2016	Effect of Curcumin Supplementation During Radiotherapy on Oxidative Status of Patients with Prostate Cancer: A Double Blinded, Randomized, Placebo-Controlled Study.,	Nutr Cancer		LP	ClinicalTrials.gov	NCT01917890	45		2	3 months	All the patients with localized prostate cancer diagnosed at the Department of Oncology at Besat Hospital were assessed for eligibility. Patients referred to local curative radiotherapy with external beam radiation therapy were assigned to participate in the study. Inclusion criteria were histologically proven prostate cancer, life expectancy of 5 yr or longer, and no metastatic disease confirmed…	patients with cancer	BCM-95				Intervention Curcumin capsules (BCM95, Biocurcumin) and their placebos were obtained as a generous donation from Arjuna Natural Extracts Ltd. Kerela, India, in 500 mg capsule form. Each curcumin capsule contained curcuminoids of 440 mg (curcumin of 347 mg, desmethoxycurcumin of 84 mg, and bisdesmethoxycurcumin of 9 mg) and essential oil of turmeric of 38 mg, and each placebo capsule contained roa…	no							turmeric oils
91	26608718	Fanaei H, Khayat S, Kasaeian A, Javadimehr M.	2016	Effect of curcumin on serum brain-derived neurotrophic factor levels in women with premenstrual syndrome: A randomized, double-blind, placebo-controlled trial.,	Neuropeptides		LP	Iranian Registry of Clinical Trials (IRCT)	not reported	70		2	3 months	Inclusion criteria observed were: healthy premenopausal women with regular menstrual cycle of 21–35 days, not taking oral contraceptives, lack of sensitivity to curcumin, not taking any medication, not drinking alcohol, no smoking, and no stressful events in the last 3 months. The participants recorded their symptoms with daily record questionnaires for two menstrual cycles before the interventio…	women with premenstrual syndrome	curcumin				Curcumin powderwas provided by Darou Pakhsh Pharma. Co. (Tehran, Iran). The Curcumin and placebo capsules were prepared with identical appearance by the Faculty of Pharmacy (Tehran University of Medical Sciences, Tehran, Iran).The Curcumin powder as drug and brown sugar as placebo were separately filled in oral gelatin capsules by hand-operated capsule-filling machine (Scientific Instruments and …	no							not reported
92	26592847	Di Pierro F, Bressan A, Ranaldi D, Rapacioli G, Giacomelli L, Bertuccioli A.	2015	Potential role of bioavailable curcumin in weight loss and omental adipose tissue decrease: preliminary data of a randomized, controlled trial in overweight people with metabolic syndrome. Preliminary study.,	Eur Rev Med Pharmacol Sci		LP	not reported	not reported	44		2	60 days	Fortyfour adults (18-70 years), Caucasian, overweight patients with body mass index (BMI) between 25.0 and 29.9, diagnosed with metabolic syndrome defined according to the National Cholesterol Education Program Adult Treatment Panel (NCEP ATP) III criteria27 were enrolled. Exclusion criteria included: (1) current use of anti-inflammatory drugs including NSAIDs, oral/i.v. steroids, aspirin (> 100 …	patients with metabolic syndrome	Homair				At the end of first 30 days of lifestyle intervention, participants were randomly assigned to one out of two groups for the 30 days treatment phase. Twenty-two of them were supplemented twice a day for 1 month with a nutritional supplement formulated to be enteric-coated and containing 800 mg/dose/die of Curcuma longa extract (95% curcumin; Indena, Milan, Italy) complexed with sunflower phospholi…	yes	multiple mentions; bioavailability is also in the title and the focus is on testing bioavailable formulation						curcumin complexed with phosphatidylserin and piperine
93	26090395	Antiga E, Bonciolini V, Volpi W, Del Bianco E, Caproni M.	2015	Oral Curcumin (Meriva) Is Effective as an Adjuvant Treatment and Is Able to Reduce IL-22 Serum Levels in Patients with Psoriasis Vulgaris.,	Biomed Res Int		LP	not reported	not reported	63		2	12 weeks	2.1. Study Population. Patients having mild-to-moderate plaque psoriasis histologically confirmed with a Psoriasis Area Severity Index (PASI) < 10 were included into the study. The exclusion criteria were the following: patients < 18 years old; patients with guttate, erythrodermic, or pustular psoriasis, as well as with psoriatic arthritis; patients who used systemic treatments for psoriasis with…	patients with skin disease	Meriva				2.2. Study Product. Patients were instructed to take 2 tablets 2 times a day, each tablet containing 500mg Meriva (Indena SpA, Milan), for an overall daily dose of 2 g. Meriva is a patented delivery formof the dietary phenolic curcumin, resorting to the use of lecithin (from non-GMO sources) to boost the absorption and bioavailability.The two ingredients form a noncovalent adduct in a 1 : 2 weigh…	yes	mutliple mentions; the aim of the study was about the bioavailable formulation: "The primary objective of our study was to investigate the efficacy of Meriva, a patented bioavailable formulation of curcumin,"						phospholipidated curcumin
94	26066761	Carrion-Gutierrez M, Ramirez-Bosca A, Navarro-Lopez V, Martinez-Andres A, AsĂ­n-Llorca M, Bernd A, Horga de la Parte JF.	2015	Effects of Curcuma extract and visible light on adults with plaque psoriasis.,	Eur J Dermatol		LP	European Medicines Agency as protocol n◦ ASAC-CUPSLA-1-08, n◦ EUDRACT (European Union Drug Regulating Authorities Clinical Trials):	2008-006420-65	21		2	75 days	All patients included in the study exhibited an area of plaque psoriasis in an extremity that could be treated with visible light. The lesions were considered to be moderate to severe, based on the Physician Global Assessment (PGA) score and comprised a total surface area (the sum of all the plaque areas calculated as the product of their major axes) greater than 30 cm2. In addition, the plaque w…	patients with skin disease	curcumin				Drugs administered during the trial Tablets containing 100 mg of standardized Curcuma longa extract with 12 mg of curcumin per tablet, manufactured and marketed by Especialidades Farmacéuticas Centrum, S.A, Alicante, Spain, were administered. The total daily intake was 6 tablets.	no							not reported
95	26066335	Yu JJ, Pei LB, Zhang Y, Wen ZY, Yang JL.	2015	Chronic Supplementation of Curcumin Enhances the Efficacy of Antidepressants in Major Depressive Disorder: A Randomized, Double-Blind, Placebo-Controlled Pilot Study.,	J Clin Psychopharmacol	Patients also took escitalopram (medication)	LP	not reported	not reported	108		2	6 weeks	Before enrollment, all participants were screened using the Structured Clinical Interview for Diagnostic and Statistical Manual of Mental Disorders, Fourth Edition, and underwent a thorough interview about their medical history as well as a physical examination (electrocardiogram, blood pressure, heart rate measurements) and clinical laboratory tests for blood chemistry. Inclusion criteria includ…	major depression	curcumin				Curcumin powder (purity > 95%) was purchased from Shijiazhuang Lvchuan Biological Technology Co, Ltd (Shijiazhuang, Hebei Province, China). The curcumin powder is composed of curcumin (70%), demethoxycurcumin (20%), and double demethoxycurcumin (10%). Curcumin was taken in capsule form at theweight of 500mg per capsule. The placebo given to the control group comprised soybean powder in capsulewit…	no							not reported
96	26051565	Khayat S, Fanaei H, Kheirkhah M, Moghadam ZB, Kasaeian A, Javadimehr M.	2015	Curcumin attenuates severity of premenstrual syndrome symptoms: A randomized, double-blind, placebo-controlled trial.,	Complement Ther Med		LP	Iranian Registry of Clinical Trials (IRCT)	not reported	70		2	3 months	Inclusion criteria observed; Healthy premenopausal women with regular menstrual cycles of 21—35 days, being single, lack of sensitivity to curcumin, not taking any medication, not drinking alcohol, no smoking, no stressful events in the last 3 months. The participants recorded symptoms with daily record questionnaires [this form contains a table with 19 symptoms of premenstrual syndrome questionn…	women with premenstrual syndrome	curcumin				Curcumin powder was provided by Darou Pakhsh Pharma. Co., (Tehran, Iran). The Curcumin and placebo capsules were prepared with identical appearance in the Faculty of Pharmacy (Tehran University of Medical Sciences, Tehran, Iran). The curcumin powder as drug and brown sugar as placebo were separately filled in oral gelatin capsules by hand-operated capsule-filling machine (Scientific Instruments a…	no							not reported
97	25921600	Tanabe Y, Maeda S, Akazawa N, Zempo-Miyaki A, Choi Y, Ra SG, Imaizumi A, Otsuka Y, Nosaka K.	2015	Attenuation of indirect markers of eccentric exercise-induced muscle damage by curcumin.,	Eur J Appl Physiol		LP	not reported	not reported	14		2	4 days	The present study recruited 14 healthy, untrained young men who had not been involved in any regular resistance training for at least 1 year before this study. Their average ± SD age, height and body mass were 23.5 ± 2.3 years, 172.1 ± 7.5 cm and 65.2 ± 11.3 kg, respectively. Subjects maintained their normal food intake and lifestyle habits, but abstained from strenuous physical activities, and d…	muscle damage	Theracurmin				Curcumin and placebo We developed theracurmin (Theravalues Corporation, Japan) using a microparticulation and surface processing technique, and theracurmin has been shown to result in much higher plasma concentration and bioavailability after intake when compared with conventional curcumin powder (Sasaki et al. 2011). As a placebo, starch was used, which was contained in an identical capsule as t…	yes	Methods, Discussion	Methods: We developed theracurmin (Theravalues Corporation, Japan) using a microparticulation and surface processing technique, and theracurmin has been shown to result in much higher plasma concentration and bioavailability after intake when compared with conventional curcumin powder (Sasaki et al. 2011).	Discussion: However, it is known that curcumin is highly lipophilic and poorly bioavailabe, and that more than 8000 mg of curcumin intake did not necessarily increase blood curcumin concentration in human (Kanai et al. 2012). In contrast, the theracurmin that was used in the present study was highly absorbable and more bioavailable when compared with conventional curcumin powder (Sasaki et al. 20…				colloidal dispersion of curcumin
98	25918933	Sukardi R, Sastroasmoro S, Siregar NC, Djer MM, Suyatna FD, Sadikin M, Ibrahim N, Rahayuningsih SE, Witarto AB.	2016	The role of curcumin as an inhibitor of oxidative stress caused by ischaemia re-perfusion injury in tetralogy of Fallot patients undergoing corrective surgery.,	Cardiol Young		LP	not reported	not reported	45		2	2 weeks	We included patients undergoing elective tetralogy of Fallot repair, and we excluded patients with other major anomalies, McGoon ratio <1.5, patients with previous palliative procedures, or pulmonary atresia with ventricular septal defect. Pre-operative routine blood investigation, liver and renal functions, as well as coagulation profiles were taken before and after drug administration in both g…	tetralogy of Fallot	curcumin				Patients in the placebo group received saccharum lactis, whereas those in the curcumin group received 45 mg oral curcumin daily (containing 98% curcuminoid), both for 14 days before surgery. This dose was considered to be safe and effective based on the study by Alwi, which showed 45 mg of curcumin for 1 month can suppress inflammatory response in the coronary acute syndrome.7 The team chose 14 d…	no							not reported
99	25795285	Nicol LM, Rowlands DS, Fazakerly R, Kellett J.	2015	Curcumin supplementation likely attenuates delayed onset muscle soreness (DOMS).,	Eur J Appl Physiol		LP	not reported	not reported	17		2	48 hours	A total of 19 healthy men aged 18–39 y were recruited into the study. Participants were undertaking light to moderate regular physical activity including sports training e.g. social football and basketball, but not doing lower limb resisted exercise (mean ± SD endurance training 2.5 ± 2.2 h week−1, team training 1.1 ± 1.6 h week−1). Two withdrew from the study following acceptance due to the inab…	muscle damage	curcumin				Intervention Participants swallowed with water 5 sealed identical opaque capsules containing either 2.5 g curcumin or placebo (2.5 g Avicel 105, an inert plant cellulose) twice daily for 2.5 days prior to exercise, then 5 capsules twice daily for 2.5 days after exercise. The capsules were prepared by a pharmacist using a specific protocol. The constituents of the curcumin used were bisdemethoxycu…	yes	Discussion	Finally, the use of various additives, for example, biopirine and modified curcumin formulations to improve absorption warrant investigation. Limited bioavailability is seen in rats with a 2 g kg−1 dose. The dose in the current study is approximately 0.3 g kg−1 calculated from previous animal studies (Davis et al. 2007) and was shown to be well tolerated, and therefore, practical. Nevertheless, i…					not reported
100	25776839	Esmaily H, Sahebkar A, Iranshahi M, Ganjali S, Mohammadi A, Ferns G, Ghayour-Mobarhan M.	2015	An investigation of the effects of curcumin on anxiety and depression in obese individuals: A randomized controlled trial.,	Chin J Integr Med	Substudy of the following study: Mohammadi A, Sahebkar A, Iranshahi M, Amini M, Khojasteh R, Ghayour-Mobarhan M, et al. Effects of supplementation with curcuminoids on dyslipidemia in obese patients: a randomized crossover trial. Phytother Res 2013;27:374-379.	LP	Iranian Registry of Clinical Trials (IRCT)	IRCT2013082914521N1	35		2	30 days	Inclusion criteria were subjects with a body mass index (BMI) 30, who had either <2 risk factors (except for diabetes mellitus) for coronary heart disease (CHD) plus low-density lipoprotein cholesterol (LDL-C) between 160–190 mg/dL, or 2 CHD risk factors (except for diabetes mellitus) and LDL-C between 130-160 mg/dL. Exclusion criteria were a history of systemic diseases (such as systemic lupus e…	major depression	Curcumin C3 complex plus Bioperine				Drugs C3 Complex® formula (obtained from Sami Labs Ltd., Bangalore, India) was used as the source of curcuminoids (comprising curcumin, demethoxycurcumin and bisdemethoxycurcumin) for the present study. Co-administration with bioperine® (Sami Labs Ltd., Bangalore, India) was used in order to enhance the bioavailability of curcuminoids. Hence, the participants were administered this curcumin prepa…	yes	Methods, Discussion	Methods: Drugs C3 Complex® formula (obtained from Sami Labs Ltd., Bangalore, India) was used as the source of curcuminoids (comprising curcumin, demethoxycurcumin and bisdemethoxycurcumin) for the present study. Co-administration with bioperine® (Sami Labs Ltd., Bangalore, India) was used in order to enhance the bioavailability of curcuminoids.	Discussion: Third, we used a bioavailable formulation of curcumin in the present trial that contained piperine as a widely known bioavailability enhancer. Hence, it is expected that the main obstacle for the biological activity, i.e. poor bioavailability, has been suffi ciently addressed by using curcumin/piperine combination.				piperine
101	25724700	Lang A, Salomon N, Wu JC, Kopylov U, Lahat A, Har-Noy O, Ching JY, Cheong PK, Avidan B, Gamus D, Kaimakliotis I, Eliakim R, Ng SC, Ben-Horin S.	2015	Curcumin in Combination With Mesalamine Induces Remission in Patients With Mild-to-Moderate Ulcerative Colitis in a Randomized Controlled Trial.,	Clin Gastroenterol Hepatol		LP	ClinicalTrials.gov	NCT01320436	50		2	1 month	Patients with mild–to-moderate active UC were recruited between July 2011and June 2014 from three medical centers in Israel, Hong Kong and Cyprus. Active mild-tomoderate UC was clinically defined by a Simple Clinical Colitis Activity Index (SCCAI) score of ≥5 and <129,10. Patients aged 18 to70 years old who had a confirmed endoscopic and histologic diagnosis of UC were included. If patients were …	Irritable Bowel Syndrome	Cur-Cure				Upon study entry, all patients were instructed to continue their optimized 5- ASA medications unchanged, and were randomly assigned in a 1:1 ratio to receive one month of add-on therapy of 3 grams of oral capsules of curcumin or an identical placebo in two divided doses daily (consisting of 3 capsules twice a day before meals). Curcumin (Cur-Cure™, a 95% pure curcumin preparation) and identical p…	no							not reported
102	25688638	Panahi Y, Alishiri GH, Parvin S, Sahebkar A.	2016	Mitigation of Systemic Oxidative Stress by Curcuminoids in Osteoarthritis: Results of a Randomized Controlled Trial.,	J Diet Suppl		LP	not reported	not reported	40		2	6 weeks	Inclusion criteria were: (i) Degenerative primary knee OA with mild-to-moderate severity, (ii) bilateral OA, and (iii) age < 80 years. Diagnosis of knee OA was based on the clinical and radiological criteria defined by the American College of Rheumatology (ACR) and personal report of pain with mild-tomoderate degree on active movement [minimum of 40 mm on a 100-mm visual analogue scale (VAS)] (Ka…	patients with arthritis	Curcumin C3 complex plus Bioperine				Drugs C3 Complex® formula (obtained from Sami Labs Ltd., Bangalore, India) was used as the source of curcuminoids (comprising curcumin, demethoxycurcumin and bisdemethoxycurcumin) for the present study. Co-administration with bioperine® (Sami Labs Ltd., Bangalore, India) was used in order to enhance the bioavailability of curcuminoids. Hence, the participants were administered this curcumin prepa…	yes	Methods, Discussion	Methods: Drugs C3 Complex® formula (obtained from Sami Labs Ltd., Bangalore, India) was used as the source of curcuminoids (comprising curcumin, demethoxycurcumin and bisdemethoxycurcumin) for the present study. Co-administration with bioperine® (Sami Labs Ltd., Bangalore, India) was used in order to enhance the bioavailability of curcuminoids.	Discussion: Third, we used a bioavailable formulation of curcumin in the present trial that contained piperine as a widely known bioavailability enhancer. Hence, it is expected that the main obstacle for the biological activity, i.e. poor bioavailability, has been suffi ciently addressed by using curcumin/piperine combination.				piperine
103	25618800	Panahi Y, Hosseini MS, Khalili N, Naimi E, Majeed M, Sahebkar A.	2015	Antioxidant and anti-inflammatory effects of curcuminoid-piperine combination in subjects with metabolic syndrome: A randomized controlled trial and an updated meta-analysis.,	Clin Nutr		LP	not reported	not reported	117		2	8 weeks	Inclusion criteria were males and females who were not originally receiving lipid-lowering therapy, for whom a diagnosis of MetS was made according to the criteria defined by the National Cholesterol Education Program Adult Treatment Panel III (NCEP-ATP III) guidelines a follows: 3 of the following conditions: waist circumference 102 cm (male) or 88 cm (female), blood pressure 130/ 85 mmHg, trigl…	patients with metabolic syndrome	Curcumin C3 complex plus Bioperine				Drugs C3 Complex® formula (obtained from Sami Labs Ltd., Bangalore, India) was used as the source of curcuminoids (comprising curcumin, demethoxycurcumin and bisdemethoxycurcumin) for the present study. Co-administration with bioperine® (Sami Labs Ltd., Bangalore, India) was used in order to enhance the bioavailability of curcuminoids. Hence, the participants were administered this curcumin prepa…	yes	Methods, Discussion	Methods: Drugs C3 Complex® formula (obtained from Sami Labs Ltd., Bangalore, India) was used as the source of curcuminoids (comprising curcumin, demethoxycurcumin and bisdemethoxycurcumin) for the present study. Co-administration with bioperine® (Sami Labs Ltd., Bangalore, India) was used in order to enhance the bioavailability of curcuminoids.	Discussion: Third, we used a bioavailable formulation of curcumin in the present trial that contained piperine as a widely known bioavailability enhancer. Hence, it is expected that the main obstacle for the biological activity, i.e. poor bioavailability, has been suffi ciently addressed by using curcumin/piperine combination.				piperine
104	25523883	Lopresti AL, Maes M, Meddens MJ, Maker GL, Arnoldussen E, Drummond PD.	2015	Curcumin and major depression: a randomised, double-blind, placebo-controlled trial investigating the potential of peripheral biomarkers to predict treatment response and antidepressant mechanisms of change.,	Eur Neuropsychopharmacol		LP	not reported	not reported	50		2	8 weeks	Briefly, male and female participants aged 18 to 65 years were eligible to participate if they met the DSM-IV criteria for current major depressive disorder and had an Inventory of Depressive Symptomatology self-rated version (IDS-SR) score> 14. Participants with a psychotic disorder, bipolar disorder, comorbid obsessive-compulsive disorder, posttraumatic stress disorder, eating disorder, chronic…	major depression	BCM-95				Placebo (cellulose) and curcumin capsules were supplied by Arjuna Natural Extracts Ltd. Kochi, Kerala, India, and were identical in appearance. Curcumin was provided in a 500 mg capsule (BCM-95) containing total curcuminoids 88% (curcumin, bisdemethoxycurcumin, demethoxycurcumin) and volatile oils 7% from rhizomes of Curcuma longa Linn. Participats were directed to take one capsule, twice daily w…	no							turmeric oils
105	25440375	Panahi Y, Khalili N, Hosseini MS, Abbasinazari M, Sahebkar A.	2014	Lipid-modifying effects of adjunctive therapy with curcuminoids-piperine combination in patients with metabolic syndrome: results of a randomized controlled trial.,	Complement Ther Med		LP	not reported	not reported	100		2	8 weeks	Participants were selected from those referring to the Cardiology or Endocrinology Clinics of the Baqiyatallah Hospital (Tehran, Iran) from May 2013 to January 2013. Inclusion criteria were subjects from both genders aged 25—75 years, who fulfilled diagnostic criteria for MS based on the National Cholesterol Education Program Adult Treatment Panel III (NCEP-ATP III) guidelines a follows: ≥3 of th…	patients with metabolic syndrome	Curcumin C3 complex plus Bioperine				Drugs C3 Complex® formula (obtained from Sami Labs Ltd., Bangalore, India) was used as the source of curcuminoids (comprising curcumin, demethoxycurcumin and bisdemethoxycurcumin) for the present study. Co-administration with bioperine® (Sami Labs Ltd., Bangalore, India) was used in order to enhance the bioavailability of curcuminoids. Hence, the participants were administered this curcumin prepa…	yes	Methods, Discussion	Methods: Drugs C3 Complex® formula (obtained from Sami Labs Ltd., Bangalore, India) was used as the source of curcuminoids (comprising curcumin, demethoxycurcumin and bisdemethoxycurcumin) for the present study. Co-administration with bioperine® (Sami Labs Ltd., Bangalore, India) was used in order to enhance the bioavailability of curcuminoids.	Discussion: Third, we used a bioavailable formulation of curcumin in the present trial that contained piperine as a widely known bioavailability enhancer. Hence, it is expected that the main obstacle for the biological activity, i.e. poor bioavailability, has been suffi ciently addressed by using curcumin/piperine combination.				piperine
106	25374024	Na LX, Yan BL, Jiang S, Cui HL, Li Y, Sun CH.	2014	Curcuminoids Target Decreasing Serum Adipocyte-fatty Acid Binding Protein Levels in Their Glucose-lowering Effect in Patients with Type 2 Diabetes.,	Biomed Environ Sci		LP	Controlled-trials	ISRCTN85826075	100		2	3 months	Eligible participants were overweight/obese with type 2 diabetes. Detailed methods as well as inclusion/exclusion criteria were provided in ECTD study[4].	patients with type 2 diabetes mellitus	curcuminoids				Eligible subjects were randomized into 2 groups. The subjects in curcuminoids group received a 150 mg-curcuminoids-capsule twice daily for a total intake of 300 mg/d curcuminoids. The subjects in placebo group took capsules with placebo instead of curcuminoids at the same frequency and amount. The capsules used in the 2 groups were identical in appearance.	no							not reported
107	25308211	Nakagawa Y, Mukai S, Yamada S, Matsuoka M, Tarumi E, Hashimoto T, Tamura C, Imaizumi A, Nishihira J, Nakamura T.	2014	Short-term effects of highly-bioavailable curcumin for treating knee osteoarthritis: a randomized, double-blind, placebo-controlled prospective study.,	J Orthop Sci		LP	not reported	not reported	50		2	8 weeks	The inclusion criteria were primary medial knee osteoarthritis patients over 40 years of age with Kellgren–Lawrence grades of II or III upon radiographic classification. The exclusion criteria were previous knee surgeries, knee injection treatment during the study, knee steroid injections within 2 months before the study, or other steroid administration within 4 weeks before the study. If patient…	patients with arthritis	Theracurmin				Curcumin and placebo We developed theracurmin (Theravalues Corporation, Japan) using a microparticulation and surface processing technique, and theracurmin has been shown to result in much higher plasma concentration and bioavailability after intake when compared with conventional curcumin powder (Sasaki et al. 2011). As a placebo, starch was used, which was contained in an identical capsule as t…	yes	Methods, Discussion	Methods: We developed theracurmin (Theravalues Corporation, Japan) using a microparticulation and surface processing technique, and theracurmin has been shown to result in much higher plasma concentration and bioavailability after intake when compared with conventional curcumin powder (Sasaki et al. 2011).	Discussion: However, it is known that curcumin is highly lipophilic and poorly bioavailabe, and that more than 8000 mg of curcumin intake did not necessarily increase blood curcumin concentration in human (Kanai et al. 2012). In contrast, the theracurmin that was used in the present study was highly absorbable and more bioavailable when compared with conventional curcumin powder (Sasaki et al. 20…				colloidal dispersion of curcumin
108	25277322	Cox KH, Pipingas A, Scholey AB.	2015	Investigation of the effects of solid lipid curcumin on cognition and mood in a healthy older population.,	J Psychopharmacol		LP	Australian New Zealand Clinical Trials Registry	ACTRN12612001027808	60		2	4 weeks	Participants were required to satisfy the following inclusion/ exclusion criteria: aged 60–85 years; fluent in written and spoken English; normal or corrected to normal vision; free from any significant current illness including any auto-immune disorder, bleeding disorders, heart conditions, diabetes, glaucoma, high blood pressure, osteoporosis and dementia; free from a history of neurological co…	healthy volunteers	Longvida				Participants were randomly assigned to either the curcumin (n = 30) or placebo (n = 30) treatment groups. The curcumin group received 400 mg Longvida® Optimized Curcumin, containing approximately 80 mg curcumin in a solid lipid formulation (remaining weight comprised commonly used pharmaceutical excipients and small amounts of other curcuminoids present in turmeric extract). Placebo capsules cont…	yes	multiple mentions - the focus is on the enhanced bioavailability product						solid-lipid particle formulation
109	25268878	Panahi Y, Ghanei M, Bashiri S, Hajihashemi A, Sahebkar A.	2015	Short-term Curcuminoid Supplementation for Chronic Pulmonary Complications due to Sulfur Mustard Intoxication: Positive Results of a Randomized Double-blind Placebo-controlled Trial.,	Drug Res (Stuttg)		LP	Iranian Registry of Clinical Trials (IRCT)	IRCT2013091114521N2	89		2	4 weeks	This hospital is the largest, among the few, referral centers for SM-intoxicated patients in the world. The inclusion criteria were presence of documented respiratory problems due to SM exposure according to chest high-resolution computed tomography (HRCT) findings. Exclusion criteria were history of smoking, lung disease before exposure to SM, hepatic, renal or cardiac dysfunction, lung cancer, …	mild COPD	Curcumin C3 complex plus Bioperine				Drugs C3 Complex® formula (obtained from Sami Labs Ltd., Bangalore, India) was used as the source of curcuminoids (comprising curcumin, demethoxycurcumin and bisdemethoxycurcumin) for the present study. Co-administration with bioperine® (Sami Labs Ltd., Bangalore, India) was used in order to enhance the bioavailability of curcuminoids. Hence, the participants were administered this curcumin prepa…	yes	Methods, Discussion	Methods: Drugs C3 Complex® formula (obtained from Sami Labs Ltd., Bangalore, India) was used as the source of curcuminoids (comprising curcumin, demethoxycurcumin and bisdemethoxycurcumin) for the present study. Co-administration with bioperine® (Sami Labs Ltd., Bangalore, India) was used in order to enhance the bioavailability of curcuminoids.	Discussion: Third, we used a bioavailable formulation of curcumin in the present trial that contained piperine as a widely known bioavailability enhancer. Hence, it is expected that the main obstacle for the biological activity, i.e. poor bioavailability, has been suffi ciently addressed by using curcumin/piperine combination.				piperine
110	25171552	Panahi Y, Ghanei M, Hajhashemi A, Sahebkar A.	2016	Effects of Curcuminoids-Piperine Combination on Systemic Oxidative Stress, Clinical Symptoms and Quality of Life in Subjects with Chronic Pulmonary Complications Due to Sulfur Mustard: A Randomized Controlled Trial.,	J Diet Suppl	Ovaj i gornji RCT bi mogli biti isti pokus - isti broj ispitanika i ista indikacija	LP	not reported	not reported	89		2	4 weeks	Since the last military deployment of SM has been in the Iraq-Iran war, SMintoxicated subjects are mainly male veterans who reside in Iran. Baqiyatallah Hospital (Tehran, Iran) is the main referral center for SM-intoxicated subjects in the world. This study was a randomized double-blind placebo-controlled trial among subjects with documented respiratory problems due to SM exposure confirmed by ch…	mild COPD	Curcumin C3 complex plus Bioperine				Drugs C3 Complex® formula (obtained from Sami Labs Ltd., Bangalore, India) was used as the source of curcuminoids (comprising curcumin, demethoxycurcumin and bisdemethoxycurcumin) for the present study. Co-administration with bioperine® (Sami Labs Ltd., Bangalore, India) was used in order to enhance the bioavailability of curcuminoids. Hence, the participants were administered this curcumin prepa…	yes	Methods, Discussion	Methods: Drugs C3 Complex® formula (obtained from Sami Labs Ltd., Bangalore, India) was used as the source of curcuminoids (comprising curcumin, demethoxycurcumin and bisdemethoxycurcumin) for the present study. Co-administration with bioperine® (Sami Labs Ltd., Bangalore, India) was used in order to enhance the bioavailability of curcuminoids.	Discussion: Third, we used a bioavailable formulation of curcumin in the present trial that contained piperine as a widely known bioavailability enhancer. Hence, it is expected that the main obstacle for the biological activity, i.e. poor bioavailability, has been suffi ciently addressed by using curcumin/piperine combination.				piperine
111	25131839	Yang YS, Su YF, Yang HW, Lee YH, Chou JI, Ueng KC.	2014	Lipid-lowering effects of curcumin in patients with metabolic syndrome: a randomized, double-blind, placebo-controlled trial.,	Phytother Res		LP	not reported	not reported	65		2	12 weeks	This study was conducted from January 2011 to December 2011 on metabolic syndrome patients in Chung Shan Medical University Hospital (CSMUH) who have had stable medical treatment(s) for at least 6months prior to study enrollment. The inclusion criteria were patients who have metabolic syndrome, defined according to the US National Cholesterol Education Program Adult Treatment Panel III (2001) as …	patients with metabolic syndrome	curcumin				The curcumin was produced under supervision according to the standard processing procedure of pharmaceutical materials (Now Health Group, Incorporated, USA). The analysis of curcumin extract concentration was performed using HPLC method at the laboratory of CSMUH. The determination of the curcumin dosage applied in this study was based on the phase I study by Cheng et al. In this study, curcumin …	no	Only in one reference						not reported
112	25050518	Rahimnia AR, Panahi Y, Alishiri G, Sharafi M, Sahebkar A.	2015	Impact of Supplementation with Curcuminoids on Systemic Inflammation in Patients with Knee Osteoarthritis: Findings from a Randomized Double-Blind Placebo-Controlled Trial.,	Drug Res (Stuttg)		LP	not reported	not reported	53		2	6 weeks	Subjects with degenerative and bilateral primary knee OA with mild-to-moderate severity were recruited for the mentioned study. Exclusion criteria were: i) hypersensitivity to curcuminoids or other herbal preparations, ii) being candidate for surgical joint replacement or any other surgical treatment, iii) OA secondary to trauma, RA, inflammatory disorders and hemophilia, iv) mal-absorption disor…	patients with arthritis	Curcumin C3 complex plus Bioperine				Drugs C3 Complex® formula (obtained from Sami Labs Ltd., Bangalore, India) was used as the source of curcuminoids (comprising curcumin, demethoxycurcumin and bisdemethoxycurcumin) for the present study. Co-administration with bioperine® (Sami Labs Ltd., Bangalore, India) was used in order to enhance the bioavailability of curcuminoids. Hence, the participants were administered this curcumin prepa…	yes	Methods, Discussion	Methods: Drugs C3 Complex® formula (obtained from Sami Labs Ltd., Bangalore, India) was used as the source of curcuminoids (comprising curcumin, demethoxycurcumin and bisdemethoxycurcumin) for the present study. Co-administration with bioperine® (Sami Labs Ltd., Bangalore, India) was used in order to enhance the bioavailability of curcuminoids.	Discussion: Third, we used a bioavailable formulation of curcumin in the present trial that contained piperine as a widely known bioavailability enhancer. Hence, it is expected that the main obstacle for the biological activity, i.e. poor bioavailability, has been suffi ciently addressed by using curcumin/piperine combination.				piperine
113	25046624	Lopresti AL, Maes M, Maker GL, Hood SD, Drummond PD.	2014	Curcumin for the treatment of major depression: a randomised, double-blind, placebo controlled study.,	J Affect Disord		LP	Australian New Zealand Clinical Trials Registry	12612001260819	56		2	8 weeks	Male and female participants aged 18 to 65 years were eligible to participate if they met the DSM-IV criteria for current major depressive disorder and had an Inventory of Depressive Symptomatology self-rated version (IDS-SR30) score 14.	major depression	BCM-95				Placebo (cellulose) and curcumin capsules were supplied by Arjuna Natural Extracts Ltd. Kochi, Kerala, India, and were identical in appearance. Curcumin was provided in a 500 mg capsule (BCM-95) containing total curcuminoids 88% (curcumin, bisdemethoxycurcumin, demethoxycurcumin) and volatile oils 7% from rhizomes of Curcuma longa Linn. Participats were directed to take one capsule, twice daily w…	no							turmeric oils
114	24853120	Panahi Y, Rahimnia AR, Sharafi M, Alishiri G, Saburi A, Sahebkar A.	2014	Curcuminoid treatment for knee osteoarthritis: a randomized double-blind placebo-controlled trial.,	Phytother Res		LP	not reported	not reported	53		2	6 weeks	Participants were selected among patients with the following inclusion criteria: (i) degenerative primary knee OA with mild-to-moderate severity, (ii) bilateral OA and (iii) age <80 years. Diagnosis of knee OA was based on the clinical and radiological criteria defined by the American College of Rheumatology (ACR) and personal report of pain with mild-to-moderate degree on active movement [minimu…	patients with arthritis	Curcumin C3 complex plus Bioperine				Drugs C3 Complex® formula (obtained from Sami Labs Ltd., Bangalore, India) was used as the source of curcuminoids (comprising curcumin, demethoxycurcumin and bisdemethoxycurcumin) for the present study. Co-administration with bioperine® (Sami Labs Ltd., Bangalore, India) was used in order to enhance the bioavailability of curcuminoids. Hence, the participants were administered this curcumin prepa…	yes	Methods, Discussion	Methods: Drugs C3 Complex® formula (obtained from Sami Labs Ltd., Bangalore, India) was used as the source of curcuminoids (comprising curcumin, demethoxycurcumin and bisdemethoxycurcumin) for the present study. Co-administration with bioperine® (Sami Labs Ltd., Bangalore, India) was used in order to enhance the bioavailability of curcuminoids.	Discussion: Third, we used a bioavailable formulation of curcumin in the present trial that contained piperine as a widely known bioavailability enhancer. Hence, it is expected that the main obstacle for the biological activity, i.e. poor bioavailability, has been suffi ciently addressed by using curcumin/piperine combination.				piperine
115	24678280	Ganjali S, Sahebkar A, Mahdipour E, Jamialahmadi K, Torabi S, Akhlaghi S, Ferns G, Parizadeh SM, Ghayour-Mobarhan M.	2014	Investigation of the effects of curcumin on serum cytokines in obese individuals: a randomized controlled trial.,	ScientificWorldJournal	Secondary analysis of the study also described in manuscripts Sahebkar 2013 and Mohammadi 2012 (both included already in our study)	LP	not reported	not reported	30		2	4 weeks	The present study was performed on serum samples fromourprevious trial that investigated thehypolipidemic effects of curcumin in obese individuals. Details of the aforementioned study have been described elsewhere [8]. Briefly, thirty-seven patients were recruited and provided written informed consent. Seven participants dropped out of the trial due to reported constipation (𝑛 = 3), bloating (𝑛 =…	obesity	Curcumin C3 complex plus Bioperine				Drugs C3 Complex® formula (obtained from Sami Labs Ltd., Bangalore, India) was used as the source of curcuminoids (comprising curcumin, demethoxycurcumin and bisdemethoxycurcumin) for the present study. Co-administration with bioperine® (Sami Labs Ltd., Bangalore, India) was used in order to enhance the bioavailability of curcuminoids. Hence, the participants were administered this curcumin prepa…	yes	Methods, Discussion	Methods: Drugs C3 Complex® formula (obtained from Sami Labs Ltd., Bangalore, India) was used as the source of curcuminoids (comprising curcumin, demethoxycurcumin and bisdemethoxycurcumin) for the present study. Co-administration with bioperine® (Sami Labs Ltd., Bangalore, India) was used in order to enhance the bioavailability of curcuminoids.	Discussion: Third, we used a bioavailable formulation of curcumin in the present trial that contained piperine as a widely known bioavailability enhancer. Hence, it is expected that the main obstacle for the biological activity, i.e. poor bioavailability, has been suffi ciently addressed by using curcumin/piperine combination.				piperine
116	24672232	Kuptniratsaikul V, Dajpratham P, Taechaarpornkul W, Buntragulpoontawee M, Lukkanapichonchut P, Chootip C, Saengsuwan J, Tantayakom K, Laongpech S.	2014	Efficacy and safety of Curcuma domestica extracts compared with ibuprofen in patients with knee osteoarthritis: a multicenter study.,	Clin Interv Aging		LP	ClinicalTrials.gov	NCT00792818	367		2	4 weeks	The inclusion criteria were primary knee OA patients according to the American Rheumatism Association criteria23 who had a numerical rating scale of knee pain of $5 out of 10 and age $50 years.	patients with arthritis	curcuminoids				Preparation of C. domestica Dried rhizomes of C. domestica were ground into powder. The turmeric powder was extracted with ethanol and then evaporated at low pressure to obtain ethanol extract in the form of a semisolid containing oleoresin and curcuminoids. The oleoresin was removed to yield curcuminoids extract (total curcuminoids content between 75% and 85%). The peak ratio of curcumin to deme…	no	Not applicable	Not applicable	Not applicable				not reported
117	28732813	Fung FY, Wong WH, Ang SK, Koh HL, Kun MC, Lee LH, Li X, Ng HJ, Tan CW, Zhao Y, Linn YC.	2017	A randomized, double-blind, placebo- controlled study on the anti-haemostatic effects of Curcuma longa, Angelica sinensis and Panax ginseng	Phytomedicine	Each subject underwent 3 phases comprising of herbal product alone, aspirin alone and aspirin with herbal product, where each phase lasted for 3 weeks with 2 weeks of washout between phases.	BM	ClinicalTrials.gov	NCT02008981	75	68	3	3 weeks	Inclusion Criteria: 1. Males and females between the ages of 18 and 70 years. 2. Healthy by medical history and physical exam. 3. Laboratory values within established guidelines for participation in clinical studies: AST less than or equal to 2 times the ULN; SCr less than or equal to ULN; FBC showing normal Hb; WBC and platelet count; normal aPTT/PT. 4. Negative urine pregnancy test for females …	healthy volunteers	GNC Herbal Plus ® Turmeric Curcumin				HP-Standardised Turmeric Curcumin 500mg. One capsule once daily. Content: 64.8% Turmeric Root Extract, 15.8% Vegetarian capsule, 14.2% Microcrystalline cellulose, 4.4% Magnesium Stearate, 0.8% Silicon Dioxide. Standardized to 475 mg curcuminoids as measured by HPLC.	no							not reported
118	24648302	Panahi Y, Saadat A, Beiraghdar F, Sahebkar A.	2014	Adjuvant therapy with bioavailability-boosted curcuminoids suppresses systemic inflammation and improves quality of life in patients with solid tumors: a randomized double-blind placebo-controlled trial.,	Phytother Res		AJK	not reported	not reported	96		2	8 weeks	Included subjects were men and women aged 25–65 years with histologically documented solid tumors. Exclusion criteria were history of hypersensitivity to herbal preparations, not taking the study medication for more than 2 weeks, intolerance to chemotherapy, exacerbation of disease to an uncontrollable level and occurrence of severe adverse events during treatment.	patients with cancer	Meriva				A phytosomal preparation of curcuminoids (Meriva®; Indena S.p.A, Italy) was used for the present study. This is a delivery system containing curcuminoids complexed with phosphatidylcholine and has been shown to have a boosted pharmacokinetic profile in both rat (Marczylo et al., 2007) and human (Cuomo et al., 2011). The overall content of curcuminoids in Meriva® is 20%. Therefore, each patient wa…	yes	Introduction and Discussion	INTRODUCTION:Yet, most of these studies did not apply a strategy to overcome the extremely low bioavailability of curcuminoids, which is the main factor limiting treatment response to these phytochemicals. The present study aimed to further resolve the clinical efficacy of curcuminoid therapy in patients with solid tumors using a bioavailability-boosted formulation.	DISCUSSION: The present study aimed to evaluate the impact of adjuvant therapy with a bioavailability-boosted curcuminoids formulation on the QoL of patients with diagnosed solid tumors. -A plausible explanation for this inconsistency is the poor bioavailability of curcuminoids in human, which is generally regarded as the main obstacle for their clinical application (Anand et al., 2007). Almost a…	Unlike piperine, co-administration of curcuminoids with phosphatidylcholine does not introduce additional risk of drug interactions but enhances the bioavailability via preserving from hydrolytic degradation and increasing intestinal absorption (Barry et al., 2009; Semalty et al., 2010). With the current knowledge, administration of bioavailability-boosted curcuminoids preparations in cancer pati…			phospholipidated curcumin
119	24461029	JĂ¤ger R, Lowery RP, Calvanese AV, Joy JM, Purpura M, Wilson JM.	2014	Comparative absorption of curcumin formulations.,	Nutr J		AJK	Current Controlled Trials	ISRCTN28011391	12		4	12 hours	20-35 years of age; have not been consuming any curcumin-containing supplements or foods for two weeks prior to testing; no history of any of the following: gastrointestinal problems, gallbladder issues, hyperacidity, gastric/duodenal ulcers; no use of NSAIDS or any blood thinners/anti-thromobic agents; no prior use of H2 blockers, proton pump inhibitors or blood sugar-lowering agents; non-diabet…	healthy volunteers	Meriva	C3 complex	BCM-95	CurcuWin	CP (lot number 30857/M3) was acquired from Indena USA Inc., Seattle, WA, USA. CTR (lot number 1206/B-16) was acquired from DolCas Biotech, LLC, Landing, NJ, USA. CS (lot number C90680) was acquired from Sabinsa Corporation, East Windsor, NJ, USA. And CHC (lot number CU20DNS1-008/009) was provided by OmniActive Health Technologies, Inc., Morristown, NJ, USA. An inert filler (microcrystalline cellu…	yes	Background, Discussion	However despite its demonstrated effects, the potential health benefits of curcumin are limited by its poor solubility, low absorption from the gut, rapid metabolism and rapid systemic elimination [17]. While the major portion of ingested curcumin is excreted through the feces unmetabolized, the small portion that is absorbed is extensively converted to its water-soluble metabolites, glucuronides…	Different strategies have been pursued to improve the absorption of curcumin including nanocrystals, emulsions, liposomes, self-assemblies and nanogels [20]. In animals, co-administration of curcumin with an extract obtained from the black pepper has been shown to increase the absorption (AUC) of curcumin by 1.5-fold. Whereas, a complex of curcumin with phospholipids increased absorption by 3.4-f…	The 45.9-fold increased oral absorption of the CHC formulation as compared with the CS formulation is based on an increased solubility of the CHC formulation. The solubility was enhanced by dispersing a highly purified powder [with min 95% curcuminoids] in a water-soluble carrier (polyvinyl pyrrolidone) along with other encapsulating agents. Tocopherol and ascorbyl palmitate were used to prevent …			phospholipidated curcumin	turmeric oils	dispersion of curcumin and antioxidants on a water-soluble carrier
120	24445038	Chuengsamarn S, Rattanamongkolgul S, Phonrat B, Tungtrongchitr R, Jirawatnotai S.	2014	Reduction of atherogenic risk in patients with type 2 diabetes by curcuminoid extract: a randomized controlled trial.,	J Nutr Biochem		AJK	ClinicalTrials.gov	NCT01052597.	240		2	6 months	Nutritionists educated all subjects by having the participants to attend a one-on-one consultation, to perform the same pattern of diet and exercise through course of this study after the enrollment (during a 3-month period before the randomization). Standard lifestyle and diet recommendations were provided for all subjects in written form after understanding in educated program from nutritionist…	patients with type 2 diabetes mellitus	curcuminoids				Curcumin and identical placebo capsules were manufactured by the Government Pharmaceutical Organization of Thailand. Dried rhizomes of turmeric (C. longa Linn.) grown in Kanchanaburi province, Thailand, were ground into powder. The turmeric powder was extracted with ethanol and evaporated at low pressure to obtain ethanol extract in the form of semisolid containing oleoresin and curcuminoids. Ole…	no	Not applicable	Not applicable	Not applicable	not applicable			not reported
121	24165958	Takahashi M, Suzuki K, Kim HK, Otsuka Y, Imaizumi A, Miyashita M, Sakamoto S.	2014	Effects of curcumin supplementation on exercise-induced oxidative stress in humans.,	Int J Sports Med	please check - healthy men	AJK	not reported	not reported	10		3	2 hours	10 healthy men ages 23–30 years. Participants were recruited only if they met the following criteria: non-smoking, no known history of cardiovascular disease, body mass index (BMI) < 25 kg/m 2 , and no intake of any medication or antioxidant supplements. All volunteers completed a questionnaire on physical activity, exercise, dietary intake, lifestyle and health history prior to the study. While …	healthy volunteers	Theracurmin				Curcumin and placebo We developed theracurmin (Theravalues Corporation, Japan) using a microparticulation and surface processing technique, and theracurmin has been shown to result in much higher plasma concentration and bioavailability after intake when compared with conventional curcumin powder (Sasaki et al. 2011). As a placebo, starch was used, which was contained in an identical capsule as t…	yes	Methods, Discussion	Methods: We developed theracurmin (Theravalues Corporation, Japan) using a microparticulation and surface processing technique, and theracurmin has been shown to result in much higher plasma concentration and bioavailability after intake when compared with conventional curcumin powder (Sasaki et al. 2011).	Discussion: However, it is known that curcumin is highly lipophilic and poorly bioavailabe, and that more than 8000 mg of curcumin intake did not necessarily increase blood curcumin concentration in human (Kanai et al. 2012). In contrast, the theracurmin that was used in the present study was highly absorbable and more bioavailable when compared with conventional curcumin powder (Sasaki et al. 20…				colloidal dispersion of curcumin
122	24011514	Singla V, Pratap Mouli V, Garg SK, Rai T, Choudhury BN, Verma P, Deb R, Tiwari V, Rohatgi S, Dhingra R, Kedia S, Sharma PK, Makharia G, Ahuja V.	2014	Induction with NCB-02 (curcumin) enema for mild-to-moderate distal ulcerative colitis - a randomized, placebo-controlled, pilot study.,	J Crohns Colitis		AJK	Clinical Trial Registry of India	CTRI/2011/04/001695).	45		2	8 weeks	Adult patients (N18 y) who had mild-to-moderately active ulcerative proctitis and proctosigmoiditis (Ulcerative Colitis Disease Activity Index [UCDAI] score,20 3–9), with endoscop- ic disease extent up to 25 cm from the anal verge were included in this study. Patients receiving oral mesalamine were included if the dose was stable for more than 8 weeks. Patients were excluded if they were receivin…	Irritable Bowel Syndrome	NCB-02				NCB-02 is a standardized extract of Curcuma longa with a composition of 72% curcumin, 18.08% demethoxy curcumin and 9.42% bis-demethoxy curcumin. Eligible patients were assigned randomly, in a 1:1 ratio, to receive either NCB-02 (curcumin) enema or placebo enema once daily for 8 weeks. For the purpose of study, NCB-02 enema and identical appearing placebo enema were manufactured and supplied by H…	no	Not applicable	Not applicable	Not applicable	not applicable			not reported
123	23832433	Sanmukhani J, Satodia V, Trivedi J, Patel T, Tiwari D, Panchal B, Goel A, Tripathi CB.	2014	Efficacy and safety of curcumin in major depressive disorder: a randomized controlled trial.,	Phytother Res		AJK	ClinicalTrials.gov	NCT01022632	60		3	6 weeks	patients were required to be aged greater than 18 years, diagnosed MDD according to criteria of Diagnostic and Statistical Manual of Mental Disorders, Fourth Edition (American Psychiatric Association, 1994) and score more than seven on Hamilton Depression Rating Scale, 17-item version (HAM-D17) (Hamilton, 1960). Patients were also required to have caregivers for enrolment in the study.	major depression	BCM-95				Curcumin was provided as 500 mg capsule (BCM-95 from Arjuna Natural Extracts, Kochi, Kerala, India). Each capsule contained total curcuminoids 88% (curcumin, bisdemethoxycurcumin, demethoxycurcumin) and volatile oils 7% from rhizomes of Curcuma longa Linn. Fluoxetine was used as 20 mg capsule (Flunil-20W, Intas Pharmaceuticals, India). Curcumin was used in a dose of 1000 mg/day. It was calculated…	yes	Discussion	The concern with the use of curcumin is its low bioavailability. The product we have used in our study had curcuminoids and volatile oils added to it, increasing its retention time and bioavailability by seven times (Antony et al., 2008).					turmeric oils
124	23745991	Ryan JL, Heckler CE, Ling M, Katz A, Williams JP, Pentland AP, Morrow GR.	2013	Curcumin for radiation dermatitis: a randomized, double-blind, placebo-controlled clinical trial of thirty breast cancer patients.,	Radiat Res		AJK	ClinicalTrials.gov	NCT01042938	35		2	6 months	Eligible patients were adult (18 years of age), able to read and understand English, who were diagnosed with non inflammatory breast cancer or carcinoma in situ and prescribed RT without concurrent chemotherapy at the University of Rochester Cancer Center. Exclusion criteria included patients who: had bilateral breast cancer; previous radiation to the chest or breast area; diagnosis of inflammato…	patients with skin disease	curcuminoids				The curcumin capsules contained yellow granular powder, shown by spectroscopic and chromatographic fingerprint to contain a minimum of 95% curcuminoids (approximately 390 mg curcumin, 75 mg demethoxycurcumin, 12.5 mg bisdemethoxycurcumin) plus excipients (.20 mg microcrys- talline cellulose, magnesium stearate, silicone dioxide) in 500 mg size ‘‘0’’, red opaque, hard gelatin capsules. Matching pl…	yes	Discussion	DISCUSSION - Furthermore, pharmacokintetic studies have demonstrated ways to increase curcumin’s bioavailability without compromising its biological activity through combined formulation or synthetic analog development (45). For example, piperine given at 20 mg combined with 2 grams of curcumin increased curcumin’s total bioavailability by 20-fold and allowed detection in the serum of healthy vol…					not reported
125	23673908	Bergman J, Miodownik C, Bersudsky Y, Sokolik S, Lerner PP, Kreinin A, Polakiewicz J, Lerner V.	2013	Curcumin as an add-on to antidepressive treatment: a randomized, double-blind, placebo-controlled, pilot clinical study.,	Clin Neuropharmacol		AJK	not reported	not reported	40		2	5 weeks	Inclusion criteria for participation in this study were the following: (a) men and women aged 20 to 60 years with major depressive episode according to the fourth edition of the Diagnostic and Statistical Manual of Mental Disorders23 criteria (first episode or at least a year to be in remission without any medication after a previous episode); (b) score of 4 or higher on the Clinical Global Impre…	major depression	Curcumin Forte				Each capsule of Curcumin Forte contains 330 mg of curcumin (97% concentrate), 120 mg of ellagic acid (70% concentrate) extracted from pomegranate’s peel, and 50 mg of piperine (the active ingredient in black pepper). This combination enhances curcumin’s absorption in the intestine and generates a very effective formula.27	yes	Discussion	Pharmacokinetic studies of curcumin revealed in general a low bioavailability of curcumin after oral application. Efforts to make curcumin more bioavailable have included combinations with lecithin, a lipid generally sourced from soy, and/or piperine, a compound from black pepper. In a clinical study, Shoba et al33 demonstrated that coingestion of curcumin with 20 mg of the pepper constituent l-p…					piperine and ellagic acid
126	23494802	Sahebkar A, Mohammadi A, Atabati A, Rahiman S, Tavallaie S, Iranshahi M, Akhlaghi S, Ferns GA, Ghayour-Mobarhan M.	2013	Curcuminoids modulate pro-oxidant-antioxidant balance but not the immune response to heat shock protein 27 and oxidized LDL in obese individuals.,	Phytother Res		AJK	not reported	not reported	30		2	10 weeks	Individuals who were aged 18–65 years were recruited from the Ghaem Hospital, Mashhad, Iran. Inclusion criteria were any of the following conditions [based on the NCEP-ATP III guidelines (Manjunatha and Srinivasan, 2007)]: (i) patients with < 2 risk factors (except diabetes mellitus) for coronary heart disease (CHD) and 160 mg/dL < LDL-C < 190 mg/dL, (ii) patients with BMI ≥ 30 and (iii) patients…	obesity	Curcumin C3 complex plus Bioperine				Administered curcuminoid capsules contained 500 mg C3 ComplexW curcuminoids formula + 5 mg bioperineW (Sami Labs LTD, Bangalore, India). BioperineW is an extract obtained from black pepper (Piper nigrum L.) or long pepper (Piper longum L.), and contains 95% piperine, a well-known bioavailability booster. Placebo capsules contained piperine (5 mg) and were matched with curcuminoids capsules regard…	yes	Methods and Discussion	Methods: India). BioperineW is an extract obtained from black pepper (Piper nigrum L.) or long pepper (Piper longum L.), and contains 95% piperine, a well-known bioavailability booster.	Discussion : Curcumin can also inhibit different types of nitric oxide synthase enzymes, thereby decreasing NO bioavailabil- ity and conferring protection against NO-driven reactive intermediates (Amin and Bano, 2012).				piperine
127	23038702	Panahi Y, Sahebkar A, Parvin S, Saadat A.	2012	A randomized controlled trial on the anti-inflammatory effects of curcumin in patients with chronic sulphur mustard-induced cutaneous complications.,	Ann Clin Biochem		AJK	not reported	not reported	96		2	4 weeks	Included subjects were male Iranian veterans of the Iraq– Iran war (age range: 37– 59 y) who were suffering from chronic pruritic skin lesions. The exposure was confirmed by documented development of blisters in the exposed areas of the skin and transient visual deterioration lasting for several days and associated respiratory symptoms. Patients were excluded if itching resulted from systemic or …	patients with skin disease	Curcumin C3 complex plus Bioperine				Administered curcuminoid capsules contained 500 mg C3 ComplexW curcuminoids formula + 5 mg bioperineW (Sami Labs LTD, Bangalore, India). BioperineW is an extract obtained from black pepper (Piper nigrum L.) or long pepper (Piper longum L.), and contains 95% piperine, a well-known bioavailability booster. Placebo capsules contained piperine (5 mg) and were matched with curcuminoids capsules regard…	yes	Methods and Discussion	Methods: India). BioperineW is an extract obtained from black pepper (Piper nigrum L.) or long pepper (Piper longum L.), and contains 95% piperine, a well-known bioavailability booster.	Discussion : Curcumin can also inhibit different types of nitric oxide synthase enzymes, thereby decreasing NO bioavailabil- ity and conferring protection against NO-driven reactive intermediates (Amin and Bano, 2012).				piperine
128	22930403	Na LX, Li Y, Pan HZ, Zhou XL, Sun DJ, Meng M, Li XX, Sun CH.	2013	Curcuminoids exert glucose-lowering effect in type 2 diabetes by decreasing serum free fatty acids: a double-blind, placebo-controlled trial.,	Mol Nutr Food Res		AJK	Current Controlled Trials	ISRCTN85826075	109		2	3 months	aged 18–65 years: overweight/obese with type 2 dia- betes and a body mass index (BMI) ≥ 24.0; presented with fasting blood glucose ≥ 7.0 mmol/L or postprandial blood glu- cose ≥ 11.1 mmol/L, and were on a current optimal therapeu- tic regimens lasting at least 6 months. All participants were prescribed oral hypoglycemic agents, insulin or both (Table 1). Some participants were also given lipid-lo…	patients with type 2 diabetes mellitus	curcuminoids				The curcuminoids (botanical extracts isolated from the rhizome of turmeric, (Curcuma Longa L., Zingiberaceae)) were purchased from Hebei Food Additive Co. (Shijiazhuang, Hebei, China) and the purity was confirmed to be 97.49% by HPLC: curcumin 36.06%; demethoxycurcumin, 18.85%; bisdemethoxycurcumin, 42.58%. Studies have shown that co-existing curcuminoids improve the bioavailability of cur- cumin…	yes	Methods	Studies have shown that co-existing curcuminoids improve the bioavailability of cur- cumin [19] and demethoxycurcumin and bisdemethoxycur- cumin can stabilize curcumin [20].					not reported
129	22773702	Chuengsamarn S, Rattanamongkolgul S, Luechapudiporn R, Phisalaphong C, Jirawatnotai S.	2012	Curcumin extract for prevention of type 2 diabetes.,	Diabetes Care		AJK	not reported	not reported	240		2	12 months	We educated all subjects to perform in the same protocols for diet and exercise during a 3-month period after the enroll- ment (before the randomization). Stan- dard lifestyle recommendations were provided for all subjects in written form. All of the subjects took part in a 20–30- min one-on-one workshop that empha- sized the importance of a healthy lifestyle. Participants were encouraged to foll…	patients with type 2 diabetes mellitus	curcuminoids				curcuminoid content of 250 mg. Dried rhizomes of turmeric (Curcuma longa Linn.) grown in Kanchanaburi province, Thailand, were ground into powder. The turmeric powder was extrac- ted with ethanol and evaporated at low pressure to obtain ethanol extract in the form of semisolid containing oleoresin and curcuminoids. The oleoresin was re- moved to yield curcuminoid extract (total curcuminoids conte…	no	Not applicable	Not applicable	Not applicable	not applicable			not reported
130	22745140	Kertia N, Asdie AH, Rochmah W, Marsetyawan.	2012	Ability of curcuminoid compared to diclofenac sodium in reducing the secretion of cycloxygenase-2 enzyme by synovial fluid's monocytes of patients with osteoarthritis.,	Acta Med Indones		AJK	not reported	not reported	80		2	4 weeks	patients with knee OA : Inclusion criteria: patients with mild to moderate knee OA and agreed to follow this study procedure. The diagnosis of OA was depended on the American College of Rheumatology (ACR) criteria for OA. Exclusion criteria: have arthritis other than OA, hypersensitive history to diclofenac sodium or curcuminoid, history of dyspepsia and gastro-intestinal ulceration, liver, kidne…	patients with arthritis	curcuminoids				30 mg 3 times daily of curcuminoid from Curcuma domestica Val. rhizome extract (curcuminoid group) Curcuma domestica Val. rhizome sorted, washed and then cut into pieces with a thickness of 1-2 mm and dried with drying cupboard for 24 hours at 40°C to obtain maximum water content of 10% v/w. After drying, the turmeric rhizome is made into powder from with a pollinator machine. The powder obtained…	no	Not applicable	Not applicable	Not applicable	not applicable			not reported
131	22610853	Mohammadi A, Sahebkar A, Iranshahi M, Amini M, Khojasteh R, Ghayour-Mobarhan M, Ferns GA.	2013	Effects of supplementation with curcuminoids on dyslipidemia in obese patients: a randomized crossover trial.,	Phytother Res		AJK	not reported	not reported	30		2	74 days	subjects aged 18–65 years who were not originally taking lipid-lowering agents were recruited from the Lipid Clinics at the Ghaem Hospital (Mashhad, Iran). In addition to a history of not taking any lipid lowering drugs, other inclusion criteria were any of the following conditions [based on the NCEP-ATP III guidelines (Third Report of the National Cholesterol Education Program (NCEP), 2002)]: (1…	obesity	Curcumin C3 complex plus Bioperine				Administered curcuminoid capsules contained 500 mg C3 ComplexW curcuminoids formula + 5 mg bioperineW (Sami Labs LTD, Bangalore, India). BioperineW is an extract obtained from black pepper (Piper nigrum L.) or long pepper (Piper longum L.), and contains 95% piperine, a well-known bioavailability booster. Placebo capsules contained piperine (5 mg) and were matched with curcuminoids capsules regard…	yes	Methods and Discussion	Methods: India). BioperineW is an extract obtained from black pepper (Piper nigrum L.) or long pepper (Piper longum L.), and contains 95% piperine, a well-known bioavailability booster.	Discussion : Curcumin can also inhibit different types of nitric oxide synthase enzymes, thereby decreasing NO bioavailabil- ity and conferring protection against NO-driven reactive intermediates (Amin and Bano, 2012).				piperine
132	22481014	Wongcharoen W, Jai-Aue S, Phrommintikul A, Nawarawong W, Woragidpoonpol S, Tepsuwan T, Sukonthasarn A, Apaijai N, Chattipakorn N.	2012	Effects of curcuminoids on frequency of acute myocardial infarction after coronary artery bypass grafting.,	Am J Cardiol		AJK	not reported	not reported	121		2	30 days	patients undergoing CABG; Patients were excluded if they had emergency cardiac surgery or any increase in creatine kinase-MB above the upper limit of the normal range at time of randomization.	paients with coronary disease	curcuminoids				One curcuminoid capsule con- tained curcuminoids 250 mg, which consisted of curcumin, demethoxycurcumin, and bisdemethoxycurcumin, in a ratio of 1.0:0.6:0.3, respectively, confirmed by high-performance liquid chromatography/mass spectrometry. - curcuminoids 4 capsules 4 times/day (4 g/day) in addition to standard therapy beginning 3 days before the scheduled surgery and patients continued to rece…	no	Not applicable	Not applicable	Not applicable				not reported
133	22473809	Golombick T, Diamond TH, Manoharan A, Ramakrishna R.	2012	Monoclonal gammopathy of undetermined significance, smoldering multiple myeloma, and curcumin: a randomized, double-blind placebo-controlled cross-over 4g study and an open-label 8g extension study.,	Am J Hematol		AJK	Australian Clinical Trials Registry	ACTRN12610000962033	36		2	9 months	Nineteen patients with MGUS (serum M-protein value of <30 g/L, bone marrow plasma cells <10%, no or small amount of M-protein in the urine, and absence of lytic bone lesions, anemia, hypercalcemia, or renal insufficiency) and 17 patients with SMM (serum M protein level 30 g/L and/or bone marrow plasma cells 10%, plus no anemia, hypercalcemia, renal failure, or lytic bone lesions) [15] who were no…	Monoclonal gammopathy of undefined significance (MGUS)	Curcumin C3 complex plus Bioperine				Administered curcuminoid capsules contained 500 mg C3 ComplexW curcuminoids formula + 5 mg bioperineW (Sami Labs LTD, Bangalore, India). BioperineW is an extract obtained from black pepper (Piper nigrum L.) or long pepper (Piper longum L.), and contains 95% piperine, a well-known bioavailability booster. Placebo capsules contained piperine (5 mg) and were matched with curcuminoids capsules regard…	yes	Methods and Discussion	Methods: India). BioperineW is an extract obtained from black pepper (Piper nigrum L.) or long pepper (Piper longum L.), and contains 95% piperine, a well-known bioavailability booster.	Discussion : Curcumin can also inhibit different types of nitric oxide synthase enzymes, thereby decreasing NO bioavailabil- ity and conferring protection against NO-driven reactive intermediates (Amin and Bano, 2012).				piperine
134	22421908	Sugawara J, Akazawa N, Miyaki A, Choi Y, Tanabe Y, Imai T, Maeda S.	2012	Effect of endurance exercise training and curcumin intake on central arterial hemodynamics in postmenopausal women: pilot study.,	Am J Hypertens		AJK	not reported	not reported	56		4	8 weeks	postmenopausal (e.g., more than 0.5 years since the last menses) women who were free of overt cardiovascular disease volunteered to participate. Thirty-four candidates who were taking cardiovascular-acting medications including hormone replacement therapy and smokers were excluded.	postmenopausal women	Theracurmin				Subjects in Cur and Ex+Cur groups ingested six pills of curcumin (per day), which consists 25mg highly absorptive curcumin dispersed with colloidal nanoparticles15 (Theracurumin; Theravalues, Tokyo, Japan) (total 150mg/day).	yes	Subjects in Cur and Ex+Cur groups ingested six pills of curcumin (per day), which consists 25mg highly absorptive curcumin dispersed with colloidal nanoparticles15 (Theracurumin; Theravalues, Tokyo, Japan) (total 150mg/day).						colloidal dispersion of curcumin
135	22407780	Chandran B, Goel A.	2012	A randomized, pilot study to assess the efficacy and safety of curcumin in patients with active rheumatoid arthritis.,	Phytother Res		AJK	not reported	BCM HS 01–2008.	45		3	8 weeks	Eligible patients were of 18–65 yr of age, and were diagnosed to have RA according to the revised 1987 American College of Rheumatology (ACR) cri- teria (with RA functional class I or II) and Disease Activity Score (DAS) > 5.1.	patients with arthritis	BCM-95				Curcumin, in the form of BCM-95W (a patented and registered formulation of curcumin with enhanced bioavailability) for these studies was kindly provided by Arjuna Natural Extracts, Kochi, Kerala, India (Antony et al., 2008). The purity of BCM-95W was assessed by HPLC analysis, in which the chromatograms from BCM-95W samples were compared with those of commercially available pure standards for dif…	yes	Methods and Discussion	Methods: Curcumin, in the form of BCM-95W (a patented and registered formulation of curcumin with enhanced bioavailability) for these studies was kindly provided by Arjuna Natural Extracts, Kochi, Kerala, India (Antony et al., 2008).	Discussion: Our findings are of further interest considering that although curcumin has long been known to possess a wide spectrum of activities including antioxidant, antiinflam- matory and anticancer properties in different preclinical and clinical models, poor absorption and bioavailability of this phytonutrient has severely limited its application to various diseases. In this study, we were a…				turmeric oils
136	22401804	Vitaglione P, Barone Lumaga R, Ferracane R, Radetsky I, Mennella I, Schettino R, Koder S, Shimoni E, Fogliano V.	2012	Curcumin bioavailability from enriched bread: the effect of microencapsulated ingredients.,	J Agric Food Chem	subjects-helathy volonteers	AJK	not reported	not reported	10		3	24 hours	Ten healthy subjects, age 31 ± 2 years, BMI of 23.5 ± 1.2 kg/m2 were enrolled. Subjects with gastrointestinal pathologies and/or metabolic disease, those taking anti-inflammatory drugs, or those under controlled diet in the previous 6 months were excluded from the study.	healthy volunteers	Microencapsulated curcumin	curcumin			FC was a 95% pure curcuminoid extract from turmeric and was constituted by 79% curcumin, 19% desmethoxycurcumin, and 2% bisdesmethoxycurcumin. EC and EC+B were obtained by fluidized bed spray coating, followed by bottom spray. Curcumin was encapsulated by double coating, whereas the inner coating material of microcapsules was constituted by cellulose derivative (Ethocel 100, Dow Chemicals) as a f…	yes	Introduction, methods and disucssion	Intruduction: Although clinical studies in humans proved that curcumin is safe and well tolerated even at very high doses (8−12 g/die), its use as a therapeutic agent is limited by its low bioavailability, poor absorption, rapid metabolism, and systemic clearance.3,4 Drug delivery systems such as nanoparticles, liposomes, micro- emulsions, and polymeric implantable devices are emerging as viable …	Methods: They were produced in laboratory scale, and curcumin bioavailability upon their consumption was studied. By consuming one portion of bread, subjects ingested 0.8 g (2.1 mmol) of curcumin, 0.2 g (591.7 μmol) of desmethoxycurcumin, and 0.08 g (259.7 μmol) of bisdemethoxycurcumin (3.0 mmol of total curcuminoids).	Discussion: Previous bioavailability studies reported that following consumption of 2−12 g of curcumin administered in form of capsules as pharmaceutical preparations, serum Cmax was always around 130 nmol/L in healthy subjects,4,15,16 while concen- trations around 10 nmol/L were found in patients ingesting 3.6 g/die of curcumin.17 Our data, showing curcuminoid serum concentrations always lower t…			Microencapsulated curcumin
137	23964444	Pinsornsak P, Niempoog S.	2012	The efficacy of Curcuma Longa L. extract as an adjuvant therapy in primary knee osteoarthritis: a randomized control trial.,	J Med Assoc Thai		AJK	not reported	not reported	88		2	3 months	The patients age between 38-80 who met the diagnostic criteria for knee osteoarthritis according to American College of Rheumatology (by history and physical examination) were enrolled(23). Patient with the history of knee pain who had 3 of the following criteria, 1) over 38 years of age, 2) less than 30 minutes of joint morning stiffness, 3) crepitus on active motion, 4) bony tenderness, 5) bony…	patients with arthritis	curcuminoids				The first group (44 patients) was assigned for receiving placebo (with identical to the curcuminoid capsule) 2 caps per oral bid pc and diclofenac 25 mg per oral tid pc for 3 months (group 1 = control group). The latter group was assigned to take curcuminoids capsules (250 mg) 2 caps per oral bid pc (manufactured by the Government Pharmaceutical Organization, each capsule contain tumeric extract …	no							not reported
138	22099425	Panahi Y, Sahebkar A, Amiri M, Davoudi SM, Beiraghdar F, Hoseininejad SL, Kolivand M.	2012	Improvement of sulphur mustard-induced chronic pruritus, quality of life and antioxidant status by curcumin: results of a randomised, double-blind, placebo-controlled trial.,	Br J Nutr		AJK	not reported	not reported	96		2	4 weeks	Included subjects were male Iranian veterans of the Iraq–Iran war (age range 37–59 years), who were suffering from chronic pruritic skin lesions. These patients were exposed to mustard gas about 20 years ago and had been treated by skin decontamination and/or antibiotics in the ﬁrst stages following SM exposure.	patients with skin disease	Curcumin C3 complex plus Bioperine				Administered curcuminoid capsules contained 500 mg C3 ComplexW curcuminoids formula + 5 mg bioperineW (Sami Labs LTD, Bangalore, India). BioperineW is an extract obtained from black pepper (Piper nigrum L.) or long pepper (Piper longum L.), and contains 95% piperine, a well-known bioavailability booster. Placebo capsules contained piperine (5 mg) and were matched with curcuminoids capsules regard…	yes	Methods and Discussion	Methods: India). BioperineW is an extract obtained from black pepper (Piper nigrum L.) or long pepper (Piper longum L.), and contains 95% piperine, a well-known bioavailability booster.	Discussion : Curcumin can also inhibit different types of nitric oxide synthase enzymes, thereby decreasing NO bioavailabil- ity and conferring protection against NO-driven reactive intermediates (Amin and Bano, 2012).				piperine
139	21907450	Chainani-Wu N, Madden E, Lozada-Nur F, Silverman S Jr.	2012	High-dose curcuminoids are efficacious in the reduction in symptoms and signs of oral lichen planus.,	J Am Acad Dermatol		AJK	ClinicalTrials.gov	NCT00525421.	20		2	2 weeks	Eligible patients were those older than 21 years; with a current clinical presentation of atrophic or erosive OLP, symptom score for OLP between 3 and 8 at enrollment (range of scale, using the Numerical Rating Scale [NRS]: 0 [no oral discomfort] to 10 [worst imaginable oral discomfort]); and who had not used topi- cal or systemic glucocorticos- teroids for at least 2 weeks.	patients with skin disease	Curcumin C3 Complex				The study medication was a standardized extract of turmeric, which contains at least 95% curcumi- noids, called ‘‘curcumin C3 complex.’’ The turmeric rhizomes used for the manufacture of curcumin C3 complex were cultivated in Salem District, Tamil Nadu, India. Sabinsa Corp (Piscataway, NJ) holds a patent (US Patent 5,861,415; January 19, 1999) on the ‘‘Bioprotectant composition, method of use and…	no							not reported
140	21796707	Pungcharoenkul K, Thongnopnua P.	2011	Effect of different curcuminoid supplement dosages on total in vivo antioxidant capacity and cholesterol levels of healthy human subjects.,	Phytother Res		AJK	not reported	not reported	24		3	7 days	Twenty-four subjects, 16 males and 8 females were recruited. Their mean age and body mass index (kg/m2 ) standard deviations were 29.35.4 and 22.73.3, respectively. All study participants were in good health as determined by a medical history ques- tionnaire, physical examination and results of clinical la- boratory tests. All of the subjects fulfilled the following eligibility criteria: (i) no h…	healthy volunteers	curcuminoids				Administration of curcuminoids (CurminW 250 mg curcumin/capsule, GPO, Thailand) was assigned to subjects in groups A and B with curcumin amounts of 500 mg/day and 6 g/day, respectively. For each subject assigned to group C, vitamin E supplement at a dose of 200 IU/day was consumed.	yes	introduction	Some studies have indicated a poor bioavailability of curcumin by detecting low curcumin levels in serum, even at the high level of 10 to 12g dosage used (Cheng et al., 2001).					not reported
141	21671126	Agarwal KA, Tripathi CD, Agarwal BB, Saluja S.	2011	Efficacy of turmeric (curcumin) in pain and postoperative fatigue after laparoscopic cholecystectomy: a double-blind, randomized placebo-controlled study.,	Surg Endosc		AJK	not reported	not reported	50		2	3 weeks	Inclusion criteria • Laparoscopic cholecystectomy candidates of more than 18 years of age • They should be able to understand and sign an informed consent • They should be literate enough to understand the maintenance of a diary recording pain scores, fatigue scores, and any adverse event • They should be willing to meticulously maintain PRO diary.	postoperative fatigue after laparoscopic cholecystectomy:	curcumin				Curcumin was given at dosage of one 500 mg cap once every 6 h per orally. *Paracetamol 650 mg was prescribed to all as rescue pain medica- tion. All patients had standard preoperative medication, peroperative anesthetic medication, prophylactic antibiotic, and perioperative analgesia protocol.	no							not reported
142	21413691	Cuomo J, Appendino G, Dern AS, Schneider E, McKinnon TP, Brown MJ, Togni S, Dixon BM.	2011	Comparative absorption of a standardized curcuminoid mixture and its lecithin formulation.,	J Nat Prod		AJK	not reported	not reported	9		2	24 hours	not reported	healthy volunteers	Meriva	curcumin			For this study, subjects consumed, in random order and on separate study days, five (low-dose) or nine (high-dose) capsules of Meriva, corresponding to 209 and 376 mg total curcuminoids, or, alternatively, five capsules of the corresponding nonformulated curcuminoid mixture (reference) containing 1799 mg of total curcuminoids. The three dosages were administered with 8 fluid oz. of water in two-p…	yes	Introduction, Results & Discussion	multiple mentions					phospholipidated curcumin
143	21314329	He ZY, Shi CB, Wen H, Li FL, Wang BL, Wang J.	2011	Upregulation of p53 expression in patients with colorectal cancer by administration of curcumin.,	Cancer Invest		AJK	not reported	not reported	126		2	30 days	All patients received primary surgical therapy. After surgery, patients received additional therapies, including radiotherapy (31 pa- tients), chemotherapy (84 patients), and both radiotherapy and chemotherapy (9 patients); 20 patients received no additional chemotherapy.	patients with cancer	curcumin				The curcumin group patients received 360 mg (in cap- sule form) curcumin, thrice/day during the period ahead of surgery. As the waiting time varied from patient to patient, the treating time also varied between 10 days and 30 days (10–15 days: 12 patients, 16–20 days: 15 patients, 21–25 days: 18 patients, and 26–30 days: 18 patients). The vehicle group patients received vehicle (in capsule form) …	no							not reported
144	21164045	Ponnurangam S, Mondalek FG, Govind J, Subramaniam D, Houchen CW, Anant S, Pantazis P, Ramanujam RP.	2010	Urine and serum analysis of consumed curcuminoids using an IkappaB-luciferase surrogate marker assay.,	In Vivo		AJK	not reported	not reported	15		2	24 hours	The participants were 18 years of age or older and were randomly assigned to one of two test groups: a negative control group (n=5) that did not receive curcuminoids and a test group (n=10) that received curcuminoids.	healthy volunteers	Curcumin C3 Complex				The study medication was a standardized extract of turmeric, which contains at least 95% curcumi- noids, called ‘‘curcumin C3 complex.’’ The turmeric rhizomes used for the manufacture of curcumin C3 complex were cultivated in Salem District, Tamil Nadu, India. Sabinsa Corp (Piscataway, NJ) holds a patent (US Patent 5,861,415; January 19, 1999) on the ‘‘Bioprotectant composition, method of use and…	no							not reported
145	19737963	Golombick T, Diamond TH, Badmaev V, Manoharan A, Ramakrishna R.	2009	The potential role of curcumin in patients with monoclonal gammopathy of undefined significance--its effect on paraproteinemia and the urinary N-telopeptide of type I collagen bone turnover marker.,	Clin Cancer Res	see #172	AJK	not reported	not reported	26		2	3 months	Monoclonal gammopathy of undefined significance (MGUS) patients were asked to abstain from drugs affecting bone metabolism for at least 3 mo prior and during the study. No patients had evidence of metabolic bone disorder.	Monoclonal gammopathy of undefined significance (MGUS)	Curcumin C3 Complex				The study medication was a standardized extract of turmeric, which contains at least 95% curcumi- noids, called ‘‘curcumin C3 complex.’’ The turmeric rhizomes used for the manufacture of curcumin C3 complex were cultivated in Salem District, Tamil Nadu, India. Sabinsa Corp (Piscataway, NJ) holds a patent (US Patent 5,861,415; January 19, 1999) on the ‘‘Bioprotectant composition, method of use and…	no							not reported
146	19678780	Kuptniratsaikul V, Thanakhumtorn S, Chinswangwatanakul P, Wattanamongkonsil L, Thamlikitkul V.	2009	Efficacy and safety of Curcuma domestica extracts in patients with knee osteoarthritis.,	J Altern Complement Med		AJK	not reported	not reported	107		2	6 weeks	The subject must have knee pain and radiographic osteo- phytes and at least one of the following features: (1) age 50 years, (2) morning stiffness 30 minutes in duration, (3) and crepitus on motion. Patients who had a pain score in the nu- merical rating scale of 5 of 10 were recruited. Any patients who had peptic ulcer, hepatobiliary tract disease, or known allergy to curcumin or ibuprofen were …	patients with arthritis	curcuminoids				C. domestica extracts were produced by the Thai Govern- ment Pharmaceutical Organization. The preparations were made under the Good Manufacturing Procedures Standard. Dried rhizomes of C. domestica were grounded into pow- der. The turmeric powder was extracted with ethanol and then evaporated at low pressure to obtain ethanolic extracts containing oil and curcuminoids. The oil part was then re- m…	no							not reported
147	19151449	Alwi I, Santoso T, Suyono S, Sutrisna B, Suyatna FD, Kresno SB, Ernie S.	2008	The effect of curcumin on lipid level in patients with acute coronary syndrome.,	Acta Med Indones		AJK	not reported	not reported	70		4	2 months	The inclusion criteria were: (1) patients with ACS who were hospitalized at ICCU of Cipto Mangunkusumo Hospital, at ICCU of Persahabatan, MMC and Medistra Hospital who had fulfilled the ACS criteria with onset < 72 hours, (2) willing and able to provide informed consent for study participation.	paients with coronary disease	curcumin				The effect of curcumin was evaluated against total cholesterol, direct LDL cholesterol, HDL cholesterol, and triglycerides. The curcumin groups were divided into 3 sub-groups: 1. Low-dose: 3 x 15 mg. 2. Moderate-dose: 3 x 30 mg. 3. High-dose: 3 x 60 mg. Randomization was performed by using computer with block-random method, i.e.: 15 patients in group 1 received 15 mg curcumin (low dose), 15 patie…	no							not reported
148	18588355	Usharani P, Mateen AA, Naidu MU, Raju YS, Chandra N.	2008	Effect of NCB-02, atorvastatin and placebo on endothelial function, oxidative stress and inflammatory markers in patients with type 2 diabetes mellitus: a randomized, parallel-group, placebo-controlled, 8-week study.,	Drugs R D		AJK	not reported	not reported	72		3	8 weeks	All subjects seen consecutively at our institution who were willing to participate in the study and fulfilled the inclusion/exclusion criteria were enrolled in the study. Inclusion criteria were age 21–80 years, fasting plasma glucose of of ≥130 mg/dL, a glycosylated haemoglobin (HbA1c) range of between 7% and 11%, and taking stable antihyperglycaemic medications for a 2-month period.	patients with type 2 diabetes mellitus	NCB-02				The study was a randomized, parallel group, placebo-controlled, 8-week study. Subjects were domized to receive either NCB-02 (a newly formulated, standardized preparation of C3 curcuminoids [curcumin, demethoxy curcumin and bisdemethoxy curcumin] in a capsule containing curcumin 150 mg) two capsules twice daily, atorvastatin 10 mg tablets once daily (dosage selected on basis of earlier published …	no							not reported
149	18204357	Baum L, Lam CW, Cheung SK, Kwok T, Lui V, Tsoh J, Lam L, Leung V, Hui E, Ng C, Woo J, Chiu HF, Goggins WB, Zee BC, Cheng KF, Fong CY, Wong A, Mok H, Chow MS, Ho PC, Ip SP, Ho CS, et al.	2008	Six-month randomized, placebo-controlled, double-blind, pilot clinical trial of curcumin in patients with Alzheimer disease.,	J Clin Psychopharmacol		AJK	not reported	not reported	34		2	6 months	Patients were eligible for this double-blind, placebo-controlled, randomized, 6-month trial if they were 50 years old or older, ethnic Chinese in Hong Kong, had progressive decline in memory and cognitive function for 6 months, had National Institute of Neurological and Communicative Disorders and Stroke–Alzheimer Disease and Related Disorders Association diagno sis of probable or possible AD,13 …	Alzheimer disease	curcumin				Patients were randomized to 4, 1 (plus 3 g color-matched placebo powder), or 0 g of curcumin (plus 4 g of placebo) once daily, with stratification by their prestudy Cantonese MMSE14 score range (<14, 14–17, or >17) to improve matching of baseline scores among dose groups. Of 22 patients randomized to 4 or 1 g, 10 patients chose to take curcumin/placebo as 10 capsules to swallow after a meal; and …	no							not reported
150	17951067	Baum L, Cheung SK, Mok VC, Lam LC, Leung VP, Hui E, Ng CC, Chow M, Ho PC, Lam S, Woo J, Chiu HF, Goggins W, Zee B, Wong A, Mok H, Cheng WK, Fong C, Lee JS, Chan MH, Szeto SS, Lui VW, et al.	2007	Curcumin effects on blood lipid profile in a 6-month human study.,	Pharmacol Res		AJK	not reported	not reported	34		3	6 months	Subjects were eligible for the study if they were aged 50 years or older, were ethnic Chinese living in Hong Kong, had progressive decline in memory and cognitive function for at least 6 months, had NINCDS-ADRDA diagnosis of probable or pos- sible AD [9], and gave informed consent.	progressive decline in memory	curcumin				Patients were randomized to the three oral, daily, curcumin doses: placebo, 1 g, or 4 g. Since the volume of drug was rather large and inconvenient to consume, patients were allowed to choose whether they preferred to take the study drug as either 10 capsules to be swallowed after a meal or as a packet of 4 g powder to be mixed with food and eaten. Yellow starch was used as placebo in order to ma…	no							not reported
151	17604143	Chainani-Wu N, Silverman S Jr, Reingold A, Bostrom A, Mc Culloch C, Lozada-Nur F, Weintraub J.	2007	A randomized, placebo-controlled, double-blind clinical trial of curcuminoids in oral lichen planus.,	Phytomedicine		AJK	ClinicalTrials.gov	NCT00226174.	33		2	7 weeks	Subjects were recruited from the oral medicine clinic at UCSF. Patients were screened by review of medical history, medications used, current symptom score (for OLP), and an oral examination. At this time potential subjects were identified, written informed consent was obtained, and consenting patients were scheduled for a baseline evaluation visit. They were instructed to discontinue all medicat…	patients with skin disease	curcuminoids				The study medication was a standardized extract of turmeric, which contains at least 95% curcuminoids, called ‘Curcumin C3 Complex’. The turmeric rhizomes used for the manufacture of ‘Curcumin C3 complex’ were cultivated in Salem district, Tamilnadu, India. The company Sabinsa Corporation (Piscataway, NJ) holds a patent (US Patent #5,861,415 dated January 19, 1999), on the ‘‘Bioprotectant composi…	no							not reported
152	17101300	Hanai H, Iida T, Takeuchi K, Watanabe F, Maruyama Y, Andoh A, Tsujikawa T, Fujiyama Y, Mitsuyama K, Sata M, Yamada M, Iwaoka Y, Kanke K, Hiraishi H, Hirayama K, Arai H, Yoshii S, Uchijima M, Nagata T, Koide Y.	2006	Curcumin maintenance therapy for ulcerative colitis: randomized, multicenter, double-blind, placebo-controlled trial.,	Clin Gastroenterol Hepatol		AJK	not reported	not reported	89		2	6 months	(1) patient had a diagnosis of UC as confirmed by radiologic, endoscopic, or histologic criteria that are established by the Research Committee of Inflammatory Bowel Disease, the Japan Ministry of Health; (2) age between 13– 65 years; (3) patient’s UC had a clinical activity index (CAI) 4, stable for the previous 4 weeks; (4) patient had achieved remission with a corticosteroid 20 mg/day predniso…	Irritable Bowel Syndrome	curcumin				pharmacist. Patients were given SZ (1.0 –3.0 g/day; me- dian, 2.0 g/day) or mesalamine (1.5–3.0 g/day; median, 2.25 g/day) plus 2 g curcumin, 1 g taken after breakfast and 1 g after the evening meal, or placebo for 6 months (Figure 1). Patients were then followed for an additional 6 months, during which either SZ or mesalamine was continued. All medications except SZ or mesalamine were discontinu…	no							not reported
153	16394323	Durgaprasad S, Pai CG, Vasanthkumar, Alvres JF, Namitha S.	2005	A pilot study of the antioxidant effect of curcumin in tropical pancreatitis.,	Indian J Med Res		AJK	not reported	not reported	20		2	6 weeks	The study was single blind, randomized and placebo-controlled. Twenty consecutive patients with TP between the ages of 18 and 65 yr (mean + SD 25.5 + 14.3) attending the Gastroenterology Clinic of the Kasturba Hospital, Manipal over an 18 month period from February, 2002 were enrolled. CP was diagnosed based on the clinical features, and findings of imaging of the pancreas. Presence of calcificat…	tropical pancreatitis	curcumin and piperine				Capsules of the drugs - 500mg of pure extract of curcumin (95%) with 5 mg of piperine (Synthite Chemicals, Cochin), and of placebo (lactose) were prepared at our hospital manufacturing unit under strict hygienic conditions. Patients were advised to take one capsule of drug or placebo as appropriate three times per day after food for 6 wk. Compliance was monitored by counting the number of capsule…	yes	introduction	Absorption can be improved by co-administration of piperine (from black pepper) increasing the bioavailability by 2000 per cent in rats and humans, without precipitating any adverse effects12.					piperine
154	12495265	Rasyid A, Rahman AR, Jaalam K, Lelo A.	2002	Effect of different curcumin dosages on human gall bladder.,	Asia Pac J Clin Nutr		AJK	not reported	not reported	12		3	2 hours	(eight men and four women) aged 20 to 50 years (mean ± SD 30.45 ± 5.37 years) with weights ranging from 45 to 65 kg (mean ± SD 54.72 ± 5.25 kg) and heights ranging from 150 to 168 cm (mean ± SD 159 ± 6.36 cm).	healthy volunteers	curcumin				The curcumin (C21H20O6) used in this study was pur- chased from Merck Schudchardt (Munchen, Germany). The single oral dosage of curcumin or placebo (amylum; Shanghi, Java, Indonesia) was swallowed with 100 mL water.	no							not reported
155	10102956	Rasyid A, Lelo A.	1999	The effect of curcumin and placebo on human gall-bladder function: an ultrasound study.,	Aliment Pharmacol Ther		AJK	not reported	not reported	12		2	2 hours	(seven males and five females) whose ages ranged from 24 to 48 years. (Mean s.d.; 34.58 6.36 years.), weight ranging from 45 to 65 kg (54.58 7.66 kg) and height ranging from 150 to 168 cm (60.67 6.32 cm).	healthy volunteers	curcumin				The curcumin (C21H20O6) used for this study was purchased from Merck Schudchardt, Munchen, Germa- ny. The single oral dose of curcumin or placebo (amylum) employed in this study was swallowed with 100 mL water.	no							not reported
156	7390600	Deodhar SD, Sethi R, Srimal RC.	1980	Preliminary study on antirheumatic activity of curcumin (diferuloyl methane).,	Indian J Med Res		AJK	not reported	not reported	18		2	2 weeks	Eighteen patients (16 females and 2 males), suffering from definite rheumatoid arthritis^ were inducted into the study after an informed consent. Their ages ranged between 22 and 48 years (mean : 36'3 years) and the duration of articular symptoms ranged from 9 to 96 months (means : 38*6 months). All had signifi- cant reducible disease-activity, as judged by the physician. Patients less than 20 ye…	patients with arthritis	curcumin				Ovu sam ćeliju našla praznu. LP 27-8-2021 Patients were allocated to a random sequence of phenylbutazone and curcumin. Each drug was prepared in identical opaque capsules to mask the yellow col- our of curcumiii. Total daily dose of phenylbutazone was 300 mg and that of curcumin 1200 mg and both were administered in three divided doses.	no							not reported
157	20056736	Biswas J, Sinha D, Mukherjee S, Roy S, Siddiqi M, Roy M.	2010	Curcumin protects DNA damage in a chronically arsenic-exposed population of West Bengal.,	Hum Exp Toxicol		BM	not reported	not reported	286		2	3 months	The volunteers selected for the field trial were nonsmoker males or females aged 25–55 years, with no chronic disease, no external manifestation of arsenic toxicity, or abnormal blood report.	healthy volunteers	curcumin and piperine				50% of the volunteers were randomly selected and prescribed curcumin capsules blended with piperine (20:1) 500 mg twice daily (in capsules) for 3 months and the remaining 50% volunteers were similarly given a placebo. Piperine enhanced the serum concentration, extent of absorption and bioavailability of curcumin in both rats and humans with no adverse effects	yes	Introduction, Discussion	Piperine enhanced the serum concentration, extent of absorption and bioavailability of curcumin in both rats and humans with no adverse effects.11 In this perspective, piperine was used in combination with curcumin for the present field trial.	Piperine has been reported as a bioavailability enhancer of curcumin during stress-induced behavioral, biochemical and neurological changes in rats.36				piperine
158	28204880	Purpura M, Lowery RP, Wilson JM, Mannan H, MĂĽnch G, Razmovski-Naumovski V.	2018	Analysis of different innovative formulations of curcumin for improved relative oral bioavailability in human subjects.,	Eur J Nutr		BM	not reported	not reported	12		4	12 hours	20–35 years of age have not been consuming any curcumin-containing supplements (curcumin, turmeric, and curry) or foods (curcumin, turmeric, and curry for 2 weeks prior to testing; no history of any of the following: hyperacidity, gastric/duodenal ulcers, gastrointestinal problems, and gallbladder problems; no use of any blood thinners/anti-thrombotic agents or NSAIDs; no prior use of blood sugar…	healthy volunteers	curcumin	cyclodextrin complex containing curcumin	Meriva	BCM-95	In this study, we investigated the bioavailability of a new γ-cyclodextrin curcumin formulation (CW8). This formulation was compared to a standardized unformulated curcumin extract (StdC) and two commercially available formulations with purported increased bioavailability: a curcumin phytosome formulation (CSL) and a formulation of curcumin with essential oils of turmeric extracted from the rhizo…	yes	Introduction, Results, Discussion	Cyclodextrins have been widely used in pharmaceutical and nutritional formulations to form an inclusion complex on a molecular basis with lipophilic compounds for the improvement of their aqueous dispersibility and corresponding bioavailability. These findings suggest that the complexation of lipophilic curcumin with γ-cyclodextrin may improve its bioavailability	To improve the bioavailability of curcumin, many different approaches, including the design and development of nanoparticles, self-assemblies, nanogels, liposomes, and complex fabrication, have been developed for sustained and efficient curcumin delivery [32].	While most of the formulations are targeting drug delivery, only a few food-grade preparations have been studied [29, 34, 35]. Many different strategies to increase the potential bioavailability of curcumin have been explored in the recent past, including the design and development of nanoparticles, self-assemblies, nanogels, liposomes, and micelles, have been developed for sustained and efficien…			gamma-cyclodextrin complex containing curcumin	phospholipidated curcumin	turmeric oils
159	27503249	Asher GN, Xie Y, Moaddel R, Sanghvi M, Dossou KS, Kashuba AD, Sandler RS, Hawke RL.	2017	Randomized Pharmacokinetic Crossover Study Comparing 2 Curcumin Preparations in Plasma and Rectal Tissue of Healthy Human Volunteers.,	J Clin Pharmacol		BM	ClinicalTrials.gov	NCT01330810	16	12	2	48 hours	Male and female respondents aged 18 to 65 years with body mass index (BMI) between 18–30 kg/m2 and good general health were eligible. Healthy volunteers were identified by medical history and evaluation of liver and renal function. Exclusion criteria included pregnant or lactating females, history of pancreatic or biliary disease, personal or inherited bleeding disorders or therapeutic anti-coagu…	healthy volunteers	Meriva	C3 complex			A standard curcumin extract was formulated into 1 gram tablets using the commercially available C3 extract produced by Sabinsa Corporation. The 1 gram tablet was formulated by Sabinsa according to their method for their commercially available product. We chose to use a 1 gram tablet to reduce the pill burden on participants. Each tablet contained 1000 mg mixed curcuminoids as follows: 730 mg curc…	yes	Introduction, Discussion	However, when administered orally, parent curcuminoids are rarely detected in plasma of human subjects due to poor absorption and rapid metabolism of the low amounts that are absorbed. Low oral bioavailability of curcuminoids is suggested by the presence of curcuminoid glucuronide and sulfate conjugates in plasma, as well as conjugates of the primary metabolites formed by curcumin reduction, tetr…	Oral absorption and tissue disposition of curcuminoids from standard curcumin extracts is poor. As a result, numerous curcumin preparations have been developed to increase absorption of curcuminoids.				phospholipidated curcumin
160	25500488	Storka A, Vcelar B, Klickovic U, Gouya G, Weisshaar S, Aschauer S, Bolger G, Helson L, Wolzt M.	2015	Safety, tolerability and pharmacokinetics of liposomal curcumin in healthy humans.,	Int J Clin Pharmacol Ther	On the study day, subjects randomly received a single intravenous dose of study medication (liposomal curcumin or placebo) over 2 hours after pre-treatment with 4 mg dexamethasone and 30 mg diphenhydramine (subject 1 – 24) or 30 mg diphenhydramine alone (subject 25 – 50) to prevent hypersensitivity reactions.	BM	ClinicalTrials.gov	NCT 01403545	50		2	48 hours	Subjects had a body mass index of 18 – 27 kg/ m2 (BMI 22.3 ± 2.6 kg/m2). All subjects were non-smokers except for 2 subjects. Subjects were excluded if they had participated in another clinical trial or donated blood during the preceding 3 months, had a medical disorder, condition, or history that could interfere with the study results or impair their ability to participate in or complete the stu…	healthy volunteers	liposomal curcumin				The curcumin concentration was 6.9 mg/mL embedded into liposomal membranes composed of 1,2-dimyristoyl-sn-glycero3-phosphocholine (DMPC) and 1,2-dimyristoyl-sn-glycero-3-phosphoric-1-glycerol sodium salt (DMPG) with a molar ratio of 9 : 1. Different doses of intravenously administered liposomal curcumin (10, 20, 40, 80, 120, 180, 240, 320, and 400 mg/m2) were investigated. Each dose group for the…	yes	Introduction, Discussion	Curcumin is nearly insoluble in water [8] and is stable in the acidic pH of the stomach [8]. After oral administration it has a poor bioavailability being rapidly metabolized by glucuronidation and sulfation in the intestinal wall and the liver and is excreted in feces [9]. Data on pharmacokinetics and systemic bioavailability of orally administered curcumin in humans are inconclusive.	To overcome the pharmacokinetic and bioavailability limitations of oral administration, a liposomal formulation of curcumin has been developed for intravenous administration and represents a promising drug delivery system	The present liposomal formulation was developed to enhance the solubility and bioavailability of curcumin for use in humans.			curcumin embedded in liposomal membranes
161	17468862	Juan H, Terhaag B, Cong Z, Bi-Kui Z, Rong-Hua Z, Feng W, Fen-Li S, Juan S, Jing T, Wen-Xing P.	2007	Unexpected effect of concomitantly administered curcumin on the pharmacokinetics of talinolol in healthy Chinese volunteers.,	Eur J Clin Pharmacol		BM	not reported	not reported	12		2	60 hours	The study cohort consisted of 12 healthy, nonsmoking Chinese men ranging in age from 22 to 25 years and weighing between 55 and 65 kg (mean ± SD: 61± 4 kg). None of the subjects had a previous history of drug allergy, alcohol or drug abuse, cardiovascular diseases (systolic blood pressure >140 mmHg; diastolic blood pressure >95 mmHg), tachyarrhythmia, gastrointestinal disorder or stenoses, diabet…	healthy volunteers	curcuminoids				curcumin soft capsule (ZhiKePing, 50 mg capsule, containing curcumin, demethoxycurcumin and bisdemethyoxycurcumin) was obtained from the ShenWei Pharmaceutical Company (Shijiazhang, P.R. China). This particular soft capsule of curcumin was chosen because its adjuvant (corn oil) has no drug-drug interactions with talinolol, based on in vitro investigation, and the absorption effect onto talinolol …	yes	Introduction	However, the pharmacokinetic properties of curcumin in humans are as yet unexplored. In rodents, orally administered curcumin is absorbed from the alimentary tract and undergoes avid metabolism by conjugation and reduction; its disposition after oral dosing is characterized by poor systemic bioavailability [25–28].					not reported
162	22725836	Volak LP, Hanley MJ, Masse G, Hazarika S, Harmatz JS, Badmaev V, Majeed M, Greenblatt DJ, Court MH.	2013	Effect of a herbal extract containing curcumin and piperine on midazolam, flurbiprofen and paracetamol (acetaminophen) pharmacokinetics in healthy volunteers.,	Br J Clin Pharmacol		BM	not reported	not reported	8		6	2 days	All subjects were considered healthy and active based on screening procedures, including physical examination, haematologic profile, blood chemistries, urinalysis and self-reported medical and pharmacologic histories. All subjects also reported taking no other medications and were asked to refrain from consuming grapefruit or grapefruit juice, brussel sprouts, cabbage and alcohol for 7 days prior…	healthy volunteers	curcumin and piperine				The standardized curcuminoid/piperine combination preparation was provided by Sabinsa Corporation (Piscataway, NJ) as capsules containing 500 mg curcuminoids (70– 80% curcumin,15–25% demethoxycurcumin and 2.5–6.5% bisdemethoxycurcumin as reported by the manufacturer) and 3 mg piperine.Colour-matched placebo capsules were also provided by Sabinsa Corporation and contained 500 mg of pharmaceutical …	yes	Introduction, Discussion	A major limitation to the use of turmeric extracts is that relatively high doses (up to 8 g day–1) are needed to compensate for the low bioavailability of the curcuminoids. A combination herbal therapeutic consisting of turmeric and black pepper extracts has been developed with the rationale that piperine, a major constituent of black pepper extract, can enhance the oral bioavailability of curcum…	Similarly, novel preparations of curcumin are being developed (such as nanoparticles and liposome encapsulated forms) to enhance bioavailability and increase unconjugated curcuminoid concentrations in blood and tissue [50]. Consequently studies would likely need to be repeated with these newer formulations to determine whether the higher curcuminoid bioavailability also enhances the risk for drug…				piperine
163	22725663	He X, Mo L, Li ZY, Tan ZR, Chen Y, Ouyang DS.	2012	Effects of curcumin on the pharmacokinetics of talinolol in human with ABCB1 polymorphism.,	Xenobiotica		BM	not reported	not reported	18		2	2 weeks	Finally, eighteen subjects (18 males; age 19–26 years; body mass index 18.2–23.7 kg·m–2) were recruited according to their ABCB1 genotype as follows: wildtype homozygotes, C3435C (CC, n = 6); variant heterozygotes, C3435T (CT, n = 6); variant homozygotes, T3435T (TT, n = 6). Each subject was noted to be in good health as assessed by a medical history, physical examination, routine laboratory test…	healthy volunteers	curcuminoids				Curcumin capsule (500mg, containing demethoxycurcumin and bisdemethyoxycurcumin) was purchased from AVMAZON vitamins and supplements store in USA. In all the subjects of each genotype, curcumin (1000 mg daily) or placebo was administered for 14 days (days 1 to 14).	no							not reported
164	25044423	Neerati P, Devde R, Gangi AK.	2014	Evaluation of the effect of curcumin capsules on glyburide therapy in patients with type-2 diabetes mellitus.,	Phytother Res		BM	not reported	not reported	8		2	11 days	Eight type-2 diabetic patients, in the age group of 32 to 38 years old, who were on Daonil_x0002_5 mg (glyburide 5 mg) therapy, were selected for the study. Mean height, weight and body mass index of the patients were recorded as 170 cm, 71 kg, and 24.5, respectively. It was ensured that they are not suffering from hypertension or hyperlipidaemia and are not taking any drugs except the Daonil-5 m…	patients with type 2 diabetes mellitus	curcumin				Eight type-2 diabetic patients who are on Daonil-5 mg therapy were selected and treated with the curcumin capsules 475 mg for 10 days. Curcumin-475 mg capsules were purchased from the Zenith Pharmaceuticals (Bangalore, India). Glucose and lipid estimation kits were purchased from the Agapee diagnostics (Ernakulam, India).	no							not reported
165	18559556	Vareed SK, Kakarala M, Ruffin MT, Crowell JA, Normolle DP, Djuric Z, Brenner DE.	2008	Pharmacokinetics of curcumin conjugate metabolites in healthy human subjects	Cancer Epidemiol Biomarkers Prev		BM	not reported	not reported	12		2	72 hours	Twelve healthy human subjects solicited by advertisement or word of mouth, 18 y of age or older, with normal organ function were recruited. Subjects included five males and seven females (all Caucasian, ages 18-65 y, body mass index range of 20-29). Subjects were not taking any medications chronically.	healthy volunteers	Curcumin C3 Complex				Curcuminoids were provided in a capsule form as a powder extract obtained from Alleppey finger turmeric (C3 Complex, Sabinsa Corp.) in a standardized, Good Manufacturing Practice formulation. The mixture contained curcumin (75%), demethoxycurcumin (23%), and bisdemethoxycurcumin [2%; verified by high_x0002_performance liquid chromatography (HPLC) assay in our laboratory].Astandardized, high-fat b…	yes	Introduction, Discussion	In animal studies, curcumin undergoes rapid meta_x0002_bolic reduction and conjugation, resulting in poor systemic bioavailability after oral administration (34-36). Whether the low toxicity is only a function of lack of bioavailability is an open question. We have recently reported a trial escalating curcuminoid dose from 0.5 to 10 g in healthy humans that showed few adverse events, but bioavail…	Prior clinical reports at lower doses have suggested that orally administered curcumin is poorly bioavailable. Gram doses were required to detect curcumin in blood, using 90% to 99% pure curcumin preparations, and the highest dose tested, 8 g, resulted in <1 Ag/mL curcumin (37, 38, 43).				not reported
166	29027274	Gopi S, Jacob J, Varma K, Jude S, Amalraj A, Arundhathy CA, George R, Sreeraj TR, Divya C, Kunnumakkara AB, Stohs SJ.	2017	Comparative Oral Absorption of Curcumin in a Natural Turmeric Matrix with Two Other Curcumin Formulations: An Open-label Parallel-arm Study.,	Phytother Res		BM	ClinicalTrials.gov	CTRI/2016/07/007118	45		3	24 hours	All volunteers had a body mass index of 18.5 to 24.9 kg/m2 , and no ev_x0002_idence of underlying disease during the pre-study screening, medical history, physical examination, and laboratory investigations performed within 21 days prior to commencement of the study. Pre-study screening blood parameters included red blood cell, aspartate aminotransferase, alanine aminotransferase, bilirubin, urea…	healthy volunteers	Cureit/Acumin	Curcu-Gel Ultra - (curcumin with volatile oil (volatile oil formulation)	Doctor’s Best Curcumin Phytosome - curcumin with phospholipids and cellulose (phospholipid formulation)		The CNTMF was obtained from Aurea Biolabs (P) Ltd, Cochin, India, and is marketed as Cureit™/Acumin™. The volatile oil and phospholipid formulations were purchased from Amazon online. The curcumin volatile oil formulation is marketed as ‘Curcu-Gel Ultra’ (expiration date: August 2016), and curcumin phospholipid formulation is available as ‘Doctor’s Best Curcumin Phytosome’ (expiration date: March…	yes	multiple mentions						curcumin in turmeric matrix formulation	curcumin with volatile oil	phospholipidated curcumin

## Sheet: Sheet4
METHODS	METHODS		nanomicellar curcuminoids formula
phospholipidated curcumin	phospholipidated curcumin		curcumin + piperine
nanomicellar curcuminoids formula	nanomicellar curcuminoids formula		phospholipidated curcumin
no method	no method		BCM95
no method	no method		curcumin + meal
nanomicellar curcuminoids formula	nanomicellar curcuminoids formula		curcumin complex
nanomicellar curcuminoids formula	nanomicellar curcuminoids formula		Longvida® (~400 mg curcumin; solid lipid encapsulation)
nanomicellar curcuminoids formula	nanomicellar curcuminoids formula		curcuminoids with the natural turmeric matrix
nanomicellar curcuminoids formula	nanomicellar curcuminoids formula		Curcufresh TM
no method	no method		soluble fiber from fenugreek to improve bioavailability
soluble fiber from fenugreek to improve bioavailability	soluble fiber from fenugreek to improve bioavailability		curcuminoids per day (as micelles)
nanomicellar curcuminoids formula	nanomicellar curcuminoids formula		turmeric
curcumin + piperine	curcumin + piperine		a combination of curcumin and fennel essential oil (CU-FEO)
curcumin + piperine	curcumin + piperine		high dose of curcumin
Curcufresh TM	Curcufresh TM		novel proprietary curcumin liquid droplet micromicellar formulation (CLDM)
phospholipidated curcumin	phospholipidated curcumin		LipiSperse® curcumin
curcumin + piperine	curcumin + piperine		phospholipidated curcumin + curcumin with volatile oils
phospholipidated curcumin	phospholipidated curcumin		liposomal curcumin
no method	no method		amorphous dispersion curcumin formulation (500 mg/day equivalent to 70-mg curcumin)
nanomicellar curcuminoids formula	nanomicellar curcuminoids formula		(CurcuWIN®) involves the combination of a cellulosic derivatives and other natural antioxidants (tocopherol and ascorbyl palmitate).
(CurcuWIN®) involves the combination of a cellulosic derivatives and other natural antioxidants (tocopherol and ascorbyl palmitate).	(CurcuWIN®) involves the combination of a cellulosic derivatives and other natural antioxidants (tocopherol and ascorbyl palmitate).		encapsulated curcumin
BCM95	BCM95
no method	no method
nanomicellar curcuminoids formula	nanomicellar curcuminoids formula
no method	no method
curcumin + meal	curcumin + meal
nanomicellar curcuminoids formula	nanomicellar curcuminoids formula
curcumin + meal	curcumin + meal
nanomicellar curcuminoids formula	nanomicellar curcuminoids formula
curcumin + meal	curcumin + meal
BCM95	BCM95
nanomicellar curcuminoids formula	nanomicellar curcuminoids formula
nanomicellar curcuminoids formula	nanomicellar curcuminoids formula
phospholipidated curcumin	phospholipidated curcumin
BCM95	BCM95
turmeric	turmeric
nanomicellar curcuminoids formula	nanomicellar curcuminoids formula
LipiSperse® curcumin	LipiSperse® curcumin
curcumin + piperine	curcumin + piperine
nanomicellar curcuminoids formula	nanomicellar curcuminoids formula
no method	no method
nanomicellar curcuminoids formula	nanomicellar curcuminoids formula
nanomicellar curcuminoids formula	nanomicellar curcuminoids formula
novel proprietary curcumin liquid droplet micromicellar formulation (CLDM)	novel proprietary curcumin liquid droplet micromicellar formulation (CLDM)
curcumin-galactomannoside complex; CGM	curcumin complex
curcumin + piperine	curcumin + piperine
nanomicellar curcuminoids formula	nanomicellar curcuminoids formula
no method	no method
no method	no method
nanomicellar curcuminoids formula	nanomicellar curcuminoids formula
no method	no method
nanomicellar curcuminoids formula	nanomicellar curcuminoids formula
BCM95	BCM95
phospholipidated curcumin	phospholipidated curcumin
nanomicellar curcuminoids formula	nanomicellar curcuminoids formula
no method	no method
nanomicellar curcuminoids formula	nanomicellar curcuminoids formula
curcuminoids with the natural turmeric matrix	curcuminoids with the natural turmeric matrix
phospholipidated curcumin	phospholipidated curcumin
curcumin + piperine	curcumin + piperine
nanomicellar curcuminoids formula	nanomicellar curcuminoids formula
nanomicellar curcuminoids formula	nanomicellar curcuminoids formula
no method	no method
lecithinized curcumin	phospholipidated curcumin
Longvida® (~400 mg curcumin; solid lipid encapsulation)	Longvida® (~400 mg curcumin; solid lipid encapsulation)
no method	no method
BCM95	BCM95
nanomicellar curcuminoids formula	nanomicellar curcuminoids formula
curcumin + piperine	curcumin + piperine
a combination of curcumin and fennel essential oil (CU-FEO)	a combination of curcumin and fennel essential oil (CU-FEO)
curcumin + piperine	curcumin + piperine
amorphous dispersion curcumin formulation (500 mg/day equivalent to 70-mg curcumin)	amorphous dispersion curcumin formulation (500 mg/day equivalent to 70-mg curcumin)
BCM95	BCM95
phospholipidated curcumin	phospholipidated curcumin
BCM95	BCM95
curcumin-galactomannoside complex; CGM	curcumin complex
no method	no method
curcuminoids per day (as micelles)	curcuminoids per day (as micelles)
phospholipidated curcumin	phospholipidated curcumin
phospholipidated curcumin	phospholipidated curcumin
nanomicellar curcuminoids formula	nanomicellar curcuminoids formula
no method	no method
curcumin + piperine	curcumin + piperine
curcumin + piperine	curcumin + piperine
curcumin + piperine	curcumin + piperine
curcumin + piperine	curcumin + piperine
nanomicellar curcuminoids formula	nanomicellar curcuminoids formula
Longvida® (~400 mg curcumin; solid lipid encapsulation)	Longvida® (~400 mg curcumin; solid lipid encapsulation)
curcumin + piperine	curcumin + piperine
curcumin + piperine	curcumin + piperine
no method	no method
curcumin + piperine	curcumin + piperine
BCM95	BCM95
curcumin + piperine	curcumin + piperine
curcumin + piperine	curcumin + piperine
phospholipidated curcumin	phospholipidated curcumin
phospholipidated curcumin + curcumin with volatile oils	phospholipidated curcumin + curcumin with volatile oils
no method	no method
BCM95	BCM95
no method	no method
curcumin + piperine	curcumin + piperine
curcumin + piperine	curcumin + piperine
curcumin + piperine	curcumin + piperine
BCM95	BCM95
curcumin + piperine	curcumin + piperine
nanomicellar curcuminoids formula	nanomicellar curcuminoids formula
BCM95	BCM95
encapsulated curcumin	encapsulated curcumin
curcumin + piperine	curcumin + piperine
no method	no method
phospholipidated curcumin	phospholipidated curcumin
curcumin + piperine	curcumin + piperine
curcumin + piperine	curcumin + piperine
cyclodextrin complex containing curcumin (CW8)	curcumin complex
phospholipidated curcumin	phospholipidated curcumin
liposomal curcumin	liposomal curcumin
no method	no method
curcumin + piperine	curcumin + piperine
high dose of curcumin	high dose of curcumin
completely natural turmeric matrix formulation (CNTMF)	curcuminoids with the natural turmeric matrix
